# Supplementary material for: {4,4′-Dimethyl-2,2′-[2,2-dimethyl­propane-1,3-diylbis(nitrilo­methanylyl­idene)]diphenolato}copper(II) monohydrate
Source: Acta Crystallogr Sect E Struct Rep Online. 2012 Aug 11;68(Pt 9):m1172. doi: 10.1107/S1600536812034502 (PMC3435595; doi:10.1107/S1600536812034502)
Supplement: Supplementary file 1 [file e-68-m1172-sup1.cif]

##############################################################################
#                                                                            #
# This CIF contains the data in a paper accepted for publication in          #
# Acta Crystallographica Section E. It conforms to the requirements of       #
# Notes for Authors for Acta Crystallographica Section E, and has been       #
# peer reviewed under the auspices of the IUCr Commission on Journals.       #
#                                                                            #
# Full details of the Crystallographic Information File format               #
# are given in the paper "The Crystallographic Information File (CIF):       #
# a New Standard Archive File for Crystallography" by S. R. Hall, F. H.      #
# Allen and I. D. Brown [Acta Cryst. (1991), A47, 655-685].                  #
#                                                                            #
# The current version of the core CIF dictionary is obtainable from          #
# ftp://ftp.iucr.org/pub/cif_core.dic.                                       #
#                                                                            #
# Software is freely available for graphical display of the structure(s)     #
# in this CIF. For information consult the CIF software page                 #
# http://www.iucr.org/resources/cif/software.                                #
#                                                                            #
# This file may be used for bona fide research purposes within the           #
# scientific community so long as proper attribution is given to the journal # 
# article from which it was obtained.                                        #
#                                                                            #
##############################################################################
data_global
_audit_creation_method     'form.cif (version 2.0)'
_journal_data_validation_number     ?
_journal_date_recd_electronic     2012-07-23
_journal_date_accepted     2012-08-02
_journal_name_full     'Acta Crystallographica, Section E'
_journal_year     2012
_journal_volume     68
_journal_issue      9
_journal_page_first     m1172
_journal_page_last     m1172
_journal_paper_category     QM
_journal_paper_doi     10.1107/S1600536812034502
_journal_coeditor_code     SU2488
_publ_contact_author_name     'Dr. Hadi Kargar'
_publ_contact_author_address
;
      Department of Chemistry,
Payame Noor University,
PO Box 19395-3697 Tehran,
I. R. of IRAN
;
_publ_contact_author_email     'zsrkk@yahoo.com'
_publ_contact_author_fax     ?
_publ_contact_author_phone     ?
_publ_section_title
;\
{4,4'-Dimethyl-2,2'-[2,2-dimethylpropane-1,3-diylbis(nitrilomethanylylidene)]\
diphenolato}copper(II) monohydrate
;
loop_
    _publ_author_name
    _publ_author_address
    'Kargar, Hadi'
;
Department of Chemistry,
Payame Noor University,
PO Box 19395-3697 Tehran,
I. R. of Iran
;
    'Kia, Reza'
;
Department of Chemistry,
Science and Research Branch,
Islamic Azad University,
Tehran,
Iran
;
    'Ganji, Fatemeh'
;
Department of Chemistry,
Payame Noor University,
PO Box 19395-3697 Tehran,
I. R. of IRAN
;
    'Mirkhani, Valiollah'
;
Department of Chemistry,
University of Isfahan,
81746-73441 Isfahan,
Iran
;
data_I
_audit_creation_method     SHELXL-97
_chemical_name_systematic
;
{4,4'-Dimethyl-2,2'-[2,2-dimethylpropane-1,3-
diylbis(nitrilomethanylylidene)]diphenolato}copper(II) monohydrate
;
_chemical_name_common
;
;
_chemical_formula_moiety     'C21 H24 Cu N2 O2, H2 O'
_chemical_formula_sum     'C21 H26 Cu N2 O3'
_chemical_formula_iupac     '[Cu (C21 H24 N2 O2)], H2 O'
_chemical_formula_weight     417.98
_chemical_melting_point     ?
_symmetry_cell_setting     monoclinic
_symmetry_space_group_name_H-M     'C 2/c'
_symmetry_space_group_name_Hall     '-C 2yc'
loop_
    _symmetry_equiv_pos_as_xyz
    'x, y, z'
    '-x, y, -z+1/2'
    'x+1/2, y+1/2, z'
    '-x+1/2, y+1/2, -z+1/2'
    '-x, -y, -z'
    'x, -y, z-1/2'
    '-x+1/2, -y+1/2, -z'
    'x+1/2, -y+1/2, z-1/2'
_cell_length_a     13.353(5)
_cell_length_b     15.986(5)
_cell_length_c     10.023(5)
_cell_angle_alpha     90.00
_cell_angle_beta     104.696(5)
_cell_angle_gamma     90.00
_cell_volume     2069.5(14)
_cell_formula_units_Z     4
_cell_measurement_reflns_used     512
_cell_measurement_theta_min     2.47
_cell_measurement_theta_max     27.4
_cell_measurement_temperature     296(2)
_exptl_crystal_description     block
_exptl_crystal_colour     'dark-green'
_exptl_crystal_size_max     0.11
_exptl_crystal_size_mid     0.08
_exptl_crystal_size_min     0.05
_exptl_crystal_density_diffrn     1.342
_exptl_crystal_density_meas     ?
_exptl_crystal_density_method     'not measured'
_exptl_crystal_F_000     876
_exptl_absorpt_coefficient_mu     1.077
_exptl_absorpt_correction_type     multi-scan
_exptl_absorpt_process_details     '(<i>SADABS</i>; Bruker, 2005)'
_exptl_absorpt_correction_T_min     0.8907
_exptl_absorpt_correction_T_max     0.9481
_exptl_special_details     ?
_diffrn_ambient_temperature     296(2)
_diffrn_radiation_type     MoK\a
_diffrn_radiation_wavelength     0.71073
_diffrn_radiation_source     'fine-focus sealed tube'
_diffrn_radiation_monochromator     graphite
_diffrn_measurement_device_type
;
Bruker SMART APEXII CCD area-detector
;
_diffrn_measurement_method     '\f and \w scans'
_diffrn_detector_area_resol_mean     ?
_diffrn_reflns_number     4967
_diffrn_reflns_av_R_equivalents     0.1012
_diffrn_reflns_av_sigmaI/netI     0.1102
_diffrn_reflns_theta_min     2.03
_diffrn_reflns_theta_max     25.00
_diffrn_reflns_theta_full     25.00
_diffrn_measured_fraction_theta_max     0.973
_diffrn_measured_fraction_theta_full     0.973
_diffrn_reflns_limit_h_min     -15
_diffrn_reflns_limit_h_max     11
_diffrn_reflns_limit_k_min     -18
_diffrn_reflns_limit_k_max     18
_diffrn_reflns_limit_l_min     -10
_diffrn_reflns_limit_l_max     11
_diffrn_standards_number     0
_diffrn_standards_interval_count     .
_diffrn_standards_interval_time     .
_diffrn_standards_decay_%     ?
_refine_special_details
;
 Refinement of F^2^ against ALL reflections.  The weighted R-factor wR and
 goodness of fit S are based on F^2^, conventional R-factors R are based
 on F, with F set to zero for negative F^2^. The threshold expression of
 F^2^ > 2sigma(F^2^) is used only for calculating R-factors(gt) etc. and is
 not relevant to the choice of reflections for refinement.  R-factors based
 on F^2^ are statistically about twice as large as those based on F, and R-
 factors based on ALL data will be even larger.
;
_reflns_number_total     1779
_reflns_number_gt     1053
_reflns_threshold_expression     I>2\s(I)
_refine_ls_structure_factor_coef     Fsqd
_refine_ls_matrix_type     full
_refine_ls_R_factor_all     0.1364
_refine_ls_R_factor_gt     0.0843
_refine_ls_wR_factor_gt     0.1885
_refine_ls_wR_factor_ref     0.2087
_refine_ls_goodness_of_fit_ref     0.952
_refine_ls_restrained_S_all     0.952
_refine_ls_number_reflns     1779
_refine_ls_number_parameters     125
_refine_ls_number_restraints     0
_refine_ls_hydrogen_treatment     constr
_refine_ls_weighting_scheme     calc
_refine_ls_weighting_details
                 'calc w=1/[\s^2^(Fo^2^)+(0.0775P)^2^] where P=(Fo^2^+2Fc^2^)/3'
_atom_sites_solution_hydrogens     geom
_atom_sites_solution_primary     direct
_atom_sites_solution_secondary     difmap
_refine_ls_shift/su_max     0.000
_refine_ls_shift/su_mean     0.000
_refine_diff_density_max     1.027
_refine_diff_density_min     -0.961
_refine_ls_extinction_method     none
_refine_ls_extinction_coef     ?
loop_
    _atom_type_symbol
    _atom_type_description
    _atom_type_scat_dispersion_real
    _atom_type_scat_dispersion_imag
    _atom_type_scat_source
    'C' 'C' 0.0033 0.0016
                         'International Tables Vol C Tables 4.2.6.8 and 6.1.1.4'
    'H' 'H' 0.0000 0.0000
                         'International Tables Vol C Tables 4.2.6.8 and 6.1.1.4'
    'N' 'N' 0.0061 0.0033
                         'International Tables Vol C Tables 4.2.6.8 and 6.1.1.4'
    'O' 'O' 0.0106 0.0060
                         'International Tables Vol C Tables 4.2.6.8 and 6.1.1.4'
    'Cu' 'Cu' 0.3201 1.2651
                         'International Tables Vol C Tables 4.2.6.8 and 6.1.1.4'
_computing_data_collection     'APEX2 (Bruker, 2005)'
_computing_cell_refinement     'SAINT (Bruker, 2005)'
_computing_data_reduction     'SAINT (Bruker, 2005)'
_computing_structure_solution     'SHELXS97 (Sheldrick, 2008)'
_computing_structure_refinement     'SHELXL97 (Sheldrick, 2008)'
_computing_molecular_graphics     'SHELXTL (Sheldrick, 2008)'
_computing_publication_material
                             'SHELXTL (Sheldrick, 2008) and PLATON (Spek, 2009)'
loop_
    _atom_site_type_symbol
    _atom_site_label
    _atom_site_fract_x
    _atom_site_fract_y
    _atom_site_fract_z
    _atom_site_U_iso_or_equiv
    _atom_site_adp_type
    _atom_site_calc_flag
    _atom_site_refinement_flags
    _atom_site_occupancy
    _atom_site_symmetry_multiplicity
    _atom_site_disorder_assembly
    _atom_site_disorder_group
    Cu Cu1 0.5000 0.01026(6) -0.2500 0.0266(5) Uani d S 1 2 . .
    O O1 0.4089(4) -0.0737(2) -0.3499(6) 0.0312(14) Uani d . 1 1 . .
    N N1 0.4554(5) 0.0944(3) -0.3912(7) 0.0305(16) Uani d . 1 1 . .
    C C1 0.3331(6) -0.0612(4) -0.4620(9) 0.0293(19) Uani d . 1 1 . .
    C C2 0.2617(6) -0.1276(4) -0.5073(10) 0.042(3) Uani d . 1 1 . .
    H H2 0.2662 -0.1758 -0.4541 0.050 Uiso calc R 1 1 . .
    C C3 0.1860(7) -0.1214(5) -0.6291(11) 0.046(3) Uani d . 1 1 . .
    H H3 0.1375 -0.1642 -0.6530 0.055 Uiso calc R 1 1 . .
    C C4 0.1790(6) -0.0526(5) -0.7191(10) 0.045(2) Uani d . 1 1 . .
    C C6 0.3222(6) 0.0109(4) -0.5441(9) 0.0311(19) Uani d . 1 1 . .
    C C7 0.3854(6) 0.0845(4) -0.5067(10) 0.032(2) Uani d . 1 1 . .
    H H7 0.3753 0.1282 -0.5699 0.038 Uiso calc R 1 1 . .
    C C8 0.5166(6) 0.1727(4) -0.3691(9) 0.036(2) Uani d . 1 1 . .
    H H8A 0.4984 0.2056 -0.4531 0.043 Uiso calc R 1 1 . .
    H H8B 0.5894 0.1587 -0.3512 0.043 Uiso calc R 1 1 . .
    C C9 0.5000 0.2260(6) -0.2500 0.048(4) Uani d S 1 2 . .
    C C5 0.2449(6) 0.0134(5) -0.6699(10) 0.042(2) Uani d . 1 1 . .
    H H5 0.2380 0.0621 -0.7224 0.051 Uiso calc R 1 1 . .
    C C11 0.1004(8) -0.0471(7) -0.8564(12) 0.069(3) Uani d . 1 1 . .
    H H11B 0.1206 -0.0042 -0.9113 0.104 Uiso calc R 1 1 . .
    H H11A 0.0338 -0.0338 -0.8421 0.104 Uiso calc R 1 1 . .
    H H11C 0.0968 -0.0999 -0.9032 0.104 Uiso calc R 1 1 . .
    C C10 0.4033(10) 0.2806(6) -0.2988(13) 0.087(5) Uani d . 1 1 . .
    H H10B 0.3947 0.3149 -0.2238 0.130 Uiso calc R 1 1 . .
    H H10A 0.3436 0.2455 -0.3299 0.130 Uiso calc R 1 1 . .
    H H10C 0.4110 0.3157 -0.3733 0.130 Uiso calc R 1 1 . .
    O O1W 0.5000 -0.2254(4) -0.2500 0.091(5) Uani d S 1 2 . .
    H H1W1 0.5281 -0.1936 -0.2981 0.137 Uiso d R 1 1 . .
loop_
    _atom_site_aniso_label
    _atom_site_aniso_U_11
    _atom_site_aniso_U_22
    _atom_site_aniso_U_33
    _atom_site_aniso_U_12
    _atom_site_aniso_U_13
    _atom_site_aniso_U_23
    Cu1 0.0194(7) 0.0263(6) 0.0300(9) 0.000 -0.0015(6) 0.000
    O1 0.026(3) 0.026(2) 0.031(4) -0.0008(18) -0.012(3) -0.005(2)
    N1 0.033(4) 0.032(3) 0.030(5) -0.005(2) 0.016(4) 0.003(3)
    C1 0.018(4) 0.038(4) 0.030(5) 0.001(3) 0.003(4) -0.005(3)
    C2 0.031(5) 0.037(4) 0.049(7) 0.000(3) -0.007(5) 0.000(4)
    C3 0.020(5) 0.060(5) 0.052(7) -0.007(3) 0.001(5) -0.014(5)
    C4 0.017(4) 0.068(5) 0.046(7) -0.005(4) -0.003(5) -0.003(5)
    C6 0.022(4) 0.036(3) 0.032(5) 0.007(3) 0.001(4) 0.001(3)
    C7 0.030(5) 0.029(3) 0.036(6) 0.007(3) 0.006(5) 0.011(3)
    C8 0.026(5) 0.032(4) 0.044(6) -0.007(3) -0.002(5) 0.004(3)
    C9 0.046(9) 0.025(5) 0.073(12) 0.000 0.018(8) 0.000
    C5 0.026(5) 0.052(4) 0.043(6) 0.005(3) -0.002(4) 0.007(4)
    C11 0.036(6) 0.113(8) 0.049(8) -0.013(5) -0.007(6) 0.000(6)
    C10 0.123(12) 0.058(6) 0.089(11) 0.050(6) 0.045(9) 0.034(6)
    O1W 0.106(10) 0.033(5) 0.106(11) 0.000 -0.026(8) 0.000
_geom_special_details
;
 All esds (except the esd in the dihedral angle between two l.s. planes)
 are estimated using the full covariance matrix.  The cell esds are taken
 into account individually in the estimation of esds in distances, angles
 and torsion angles; correlations between esds in cell parameters are only
 used when they are defined by crystal symmetry.  An approximate (isotropic)
 treatment of cell esds is used for estimating esds involving l.s. planes.
;
loop_
    _geom_bond_atom_site_label_1
    _geom_bond_atom_site_label_2
    _geom_bond_site_symmetry_2
    _geom_bond_distance
    _geom_bond_publ_flag
    Cu1 O1 2_654 1.914(4) ?
    Cu1 O1 . 1.914(4) ?
    Cu1 N1 2_654 1.934(6) ?
    Cu1 N1 . 1.934(6) ?
    O1 C1 . 1.322(9) ?
    N1 C7 . 1.300(10) ?
    N1 C8 . 1.480(8) ?
    C1 C6 . 1.403(10) ?
    C1 C2 . 1.423(10) ?
    C2 C3 . 1.377(12) ?
    C2 H2 . 0.9300 ?
    C3 C4 . 1.411(13) ?
    C3 H3 . 0.9300 ?
    C4 C5 . 1.382(11) ?
    C4 C11 . 1.507(12) ?
    C6 C5 . 1.413(11) ?
    C6 C7 . 1.441(10) ?
    C7 H7 . 0.9300 ?
    C8 C9 . 1.527(10) ?
    C8 H8A . 0.9700 ?
    C8 H8B . 0.9700 ?
    C9 C8 2_654 1.527(10) ?
    C9 C10 . 1.533(10) ?
    C9 C10 2_654 1.533(10) ?
    C5 H5 . 0.9300 ?
    C11 H11B . 0.9600 ?
    C11 H11A . 0.9600 ?
    C11 H11C . 0.9600 ?
    C10 H10B . 0.9600 ?
    C10 H10A . 0.9600 ?
    C10 H10C . 0.9600 ?
    O1W H1W1 . 0.8513 ?
loop_
    _geom_angle_atom_site_label_1
    _geom_angle_atom_site_label_2
    _geom_angle_atom_site_label_3
    _geom_angle_site_symmetry_1
    _geom_angle_site_symmetry_3
    _geom_angle
    _geom_angle_publ_flag
    O1 Cu1 O1 2_654 . 91.0(3) ?
    O1 Cu1 N1 2_654 2_654 93.9(2) ?
    O1 Cu1 N1 . 2_654 155.2(3) ?
    O1 Cu1 N1 2_654 . 155.1(3) ?
    O1 Cu1 N1 . . 93.9(2) ?
    N1 Cu1 N1 2_654 . 91.9(4) ?
    C1 O1 Cu1 . . 125.9(4) ?
    C7 N1 C8 . . 118.8(6) ?
    C7 N1 Cu1 . . 125.8(4) ?
    C8 N1 Cu1 . . 115.0(5) ?
    O1 C1 C6 . . 124.5(6) ?
    O1 C1 C2 . . 117.8(7) ?
    C6 C1 C2 . . 117.6(8) ?
    C3 C2 C1 . . 120.8(8) ?
    C3 C2 H2 . . 119.6 ?
    C1 C2 H2 . . 119.6 ?
    C2 C3 C4 . . 122.5(7) ?
    C2 C3 H3 . . 118.8 ?
    C4 C3 H3 . . 118.8 ?
    C5 C4 C3 . . 115.8(8) ?
    C5 C4 C11 . . 121.0(9) ?
    C3 C4 C11 . . 123.1(8) ?
    C1 C6 C5 . . 119.4(7) ?
    C1 C6 C7 . . 123.4(7) ?
    C5 C6 C7 . . 117.1(7) ?
    N1 C7 C6 . . 124.9(7) ?
    N1 C7 H7 . . 117.5 ?
    C6 C7 H7 . . 117.5 ?
    N1 C8 C9 . . 113.9(7) ?
    N1 C8 H8A . . 108.8 ?
    C9 C8 H8A . . 108.8 ?
    N1 C8 H8B . . 108.8 ?
    C9 C8 H8B . . 108.8 ?
    H8A C8 H8B . . 107.7 ?
    C8 C9 C8 . 2_654 112.2(8) ?
    C8 C9 C10 . . 110.2(6) ?
    C8 C9 C10 2_654 . 106.9(6) ?
    C8 C9 C10 . 2_654 106.9(6) ?
    C8 C9 C10 2_654 2_654 110.2(6) ?
    C10 C9 C10 . 2_654 110.5(11) ?
    C4 C5 C6 . . 123.4(8) ?
    C4 C5 H5 . . 118.3 ?
    C6 C5 H5 . . 118.3 ?
    C4 C11 H11B . . 109.5 ?
    C4 C11 H11A . . 109.5 ?
    H11B C11 H11A . . 109.5 ?
    C4 C11 H11C . . 109.5 ?
    H11B C11 H11C . . 109.5 ?
    H11A C11 H11C . . 109.5 ?
    C9 C10 H10B . . 109.5 ?
    C9 C10 H10A . . 109.5 ?
    H10B C10 H10A . . 109.5 ?
    C9 C10 H10C . . 109.5 ?
    H10B C10 H10C . . 109.5 ?
    H10A C10 H10C . . 109.5 ?
loop_
    _geom_torsion_atom_site_label_1
    _geom_torsion_atom_site_label_2
    _geom_torsion_atom_site_label_3
    _geom_torsion_atom_site_label_4
    _geom_torsion_site_symmetry_1
    _geom_torsion_site_symmetry_2
    _geom_torsion_site_symmetry_3
    _geom_torsion_site_symmetry_4
    _geom_torsion
    _geom_torsion_publ_flag
    O1 Cu1 O1 C1 2_654 . . . -166.5(8) ?
    N1 Cu1 O1 C1 2_654 . . . 92.1(9) ?
    N1 Cu1 O1 C1 . . . . -10.9(7) ?
    O1 Cu1 N1 C7 2_654 . . . 101.3(8) ?
    O1 Cu1 N1 C7 . . . . 0.5(8) ?
    N1 Cu1 N1 C7 2_654 . . . -155.3(9) ?
    O1 Cu1 N1 C8 2_654 . . . -71.3(8) ?
    O1 Cu1 N1 C8 . . . . -172.1(6) ?
    N1 Cu1 N1 C8 2_654 . . . 32.1(4) ?
    Cu1 O1 C1 C6 . . . . 15.7(11) ?
    Cu1 O1 C1 C2 . . . . -168.6(6) ?
    O1 C1 C2 C3 . . . . -174.8(8) ?
    C6 C1 C2 C3 . . . . 1.2(14) ?
    C1 C2 C3 C4 . . . . 4.2(15) ?
    C2 C3 C4 C5 . . . . -7.7(15) ?
    C2 C3 C4 C11 . . . . 176.4(10) ?
    O1 C1 C6 C5 . . . . 172.9(8) ?
    C2 C1 C6 C5 . . . . -2.8(12) ?
    O1 C1 C6 C7 . . . . -7.9(13) ?
    C2 C1 C6 C7 . . . . 176.4(8) ?
    C8 N1 C7 C6 . . . . 178.2(8) ?
    Cu1 N1 C7 C6 . . . . 5.8(13) ?
    C1 C6 C7 N1 . . . . -3.6(14) ?
    C5 C6 C7 N1 . . . . 175.7(8) ?
    C7 N1 C8 C9 . . . . 116.3(8) ?
    Cu1 N1 C8 C9 . . . . -70.5(7) ?
    N1 C8 C9 C8 . . . 2_654 35.3(4) ?
    N1 C8 C9 C10 . . . . -83.7(9) ?
    N1 C8 C9 C10 . . . 2_654 156.2(8) ?
    C3 C4 C5 C6 . . . . 6.1(15) ?
    C11 C4 C5 C6 . . . . -177.9(9) ?
    C1 C6 C5 C4 . . . . -1.0(14) ?
    C7 C6 C5 C4 . . . . 179.7(9) ?
loop_
    _geom_hbond_atom_site_label_D
    _geom_hbond_atom_site_label_H
    _geom_hbond_atom_site_label_A
    _geom_hbond_site_symmetry_A
    _geom_hbond_distance_DH
    _geom_hbond_distance_HA
    _geom_hbond_distance_DA
    _geom_hbond_angle_DHA
    _geom_hbond_publ_flag
    O1W H1W1 O1 . 0.85 2.46 2.783(7) 103 y
    O1W H1W1 O1 2_654 0.85 2.44 2.783(7) 105 y
    C3 H3 O1W 7_544 0.93 2.55 3.480(10)
                                      173 y
    C8 H8B Cg1 3_654 0.97 2.83 3.693(9) 148 y
    C11 H11B Cg1 4_554 0.96 2.98 3.850(12) 151 y
