# Supplementary material for: {4,4′-Dimethyl-2,2′-[2,2-dimethyl­propane-1,3-diylbis(nitrilo­methanylyl­idene)]diphenolato}copper(II) monohydrate
Source: Acta Crystallogr Sect E Struct Rep Online. 2012 Aug 11;68(Pt 9):m1172. doi: 10.1107/S1600536812034502 (PMC3435595; doi:10.1107/S1600536812034502)
Supplement: Supplementary file 2 [file e-68-m1172-Isup2.hkl]

# 
# h,k,l, Fc-squared, Fo-squared, sigma(Fo-squared) and status flag 
# 
data_I
_shelx_title ' a C2/c' 
_shelx_refln_list_code          4 
_shelx_F_calc_maximum      246.29 
_exptl_crystal_F_000       876.00 
_reflns_d_resolution_high  0.8409 
 
loop_ 
 _symmetry_equiv_pos_as_xyz 
 'x, y, z' 
 '-x, y, -z+1/2' 
 'x+1/2, y+1/2, z' 
 '-x+1/2, y+1/2, -z+1/2' 
 '-x, -y, -z' 
 'x, -y, z-1/2' 
 '-x+1/2, -y+1/2, -z' 
 'x+1/2, -y+1/2, z-1/2' 
 
_cell_length_a    13.3530 
_cell_length_b    15.9860 
_cell_length_c    10.0230 
_cell_angle_alpha  90.000 
_cell_angle_beta  104.696 
_cell_angle_gamma  90.000 
 
_shelx_F_squared_multiplier     1.000 
 
loop_ 
 _refln_index_h 
 _refln_index_k 
 _refln_index_l 
 _refln_F_squared_calc 
 _refln_F_squared_meas 
 _refln_F_squared_sigma 
 _refln_observed_status 
   8   0   0     6218.28    10279.30    703.82 o 
  10   0   0     6596.83     9166.31    684.38 o 
  12   0   0     7715.22     9693.84    735.08 o 
  14   0   0      279.73      608.45    463.56 o 
   1   1   0    47510.38    47638.91   1312.20 o 
   3   1   0    16955.90    20122.50   1135.59 o 
   5   1   0     7058.12    10286.00    659.42 o 
   7   1   0     7024.85    12103.08    755.05 o 
   9   1   0     3289.41     5643.47    342.89 o 
  11   1   0     1970.49     3014.14    298.83 o 
  13   1   0     1972.81     2238.98    318.63 o 
  15   1   0      290.82      324.31    288.04 o 
   0   2   0    60658.77    57079.27   1963.94 o 
   2   2   0     1130.08     1051.85    101.70 o 
   4   2   0      643.92      583.43    113.86 o 
   6   2   0     2707.23     3700.49    303.83 o 
   8   2   0      973.66     1374.93    339.82 o 
  10   2   0     1916.19     3084.95    412.46 o 
  12   2   0     3944.19     4961.15   1018.45 o 
  14   2   0       22.14      352.66    430.51 o 
   1   3   0     2477.82     2458.79    157.32 o 
   3   3   0       25.93        0.42     86.29 o 
   5   3   0     3680.86     4309.81    362.57 o 
   7   3   0     3547.12     4839.33   1492.75 o 
   9   3   0      412.11      346.10    263.51 o 
  11   3   0     3850.11     5508.53   2143.24 o 
  13   3   0      584.64      836.72    268.98 o 
  15   3   0     1070.04      990.88    297.62 o 
   0   4   0     9904.96     8541.43   1121.67 o 
   2   4   0     9279.31     7932.82    294.50 o 
   4   4   0     8639.52     7508.77    353.08 o 
   6   4   0    10272.54    12248.10   1456.89 o 
   8   4   0     5362.69     7103.63   2235.85 o 
  10   4   0     2900.35     4105.43   1558.70 o 
  12   4   0     3499.64     4696.39   1838.10 o 
  14   4   0     1009.88     1099.67    284.09 o 
   1   5   0     2093.68     1745.74    142.98 o 
   3   5   0    10348.76     8722.04    293.94 o 
   5   5   0    32029.61    29958.80   2305.77 o 
   7   5   0    10627.15    11858.34   1538.42 o 
   9   5   0     1660.11     1944.42    685.49 o 
  11   5   0     4783.38     5716.27   2088.66 o 
  13   5   0      867.54     1162.80    363.54 o 
   0   6   0       88.41       83.91    141.55 o 
   2   6   0      539.89      418.67     87.29 o 
   4   6   0    19162.81    16656.30    735.35 o 
   6   6   0     6546.61     5866.07    514.23 o 
   8   6   0     4075.42     4187.06    463.43 o 
  10   6   0      818.82     1035.23    296.44 o 
  12   6   0     1783.17     1983.26    896.65 o 
  14   6   0     1103.64      922.28    443.66 o 
   1   7   0      215.22      286.57     98.72 o 
   3   7   0     2054.67     1624.27     91.67 o 
   5   7   0     5115.65     4118.31    184.22 o 
   7   7   0     1940.49     2054.05    153.41 o 
   9   7   0     1300.80     1473.08    165.27 o 
  11   7   0      999.32     1287.86    331.10 o 
  13   7   0      655.53      685.35    372.01 o 
   0   8   0     1831.22     1632.31    385.08 o 
   2   8   0       94.35       85.73     85.22 o 
   4   8   0    11797.23    10323.27    636.41 o 
   6   8   0     2705.25     2169.06    107.77 o 
   8   8   0     2446.37     2296.29    213.48 o 
  10   8   0      321.61      146.03    318.41 o 
  12   8   0      587.11      782.29    362.49 o 
   1   9   0     3912.06     4116.16    561.65 o 
   3   9   0     5045.28     4460.76    429.50 o 
   5   9   0     5306.79     3956.75    222.72 o 
   7   9   0     2169.39     1845.27    192.09 o 
   9   9   0     1136.79     1156.98    165.62 o 
  11   9   0      627.35      561.71    326.72 o 
  13   9   0      256.01      545.53    386.10 o 
   0  10   0     4611.47     5109.57   1172.44 o 
   2  10   0     4197.04     4061.83    484.45 o 
   4  10   0     3705.18     3379.45    278.33 o 
   6  10   0      739.40      526.00     93.57 o 
   8  10   0     1177.46      927.76    129.63 o 
  10  10   0      499.29      584.79    186.45 o 
  12  10   0      222.98       71.70    364.85 o 
   1  11   0     7016.09     7214.30   1028.08 o 
   3  11   0      583.84      480.85    111.94 o 
   5  11   0      467.06      473.17    101.94 o 
   7  11   0      556.25      455.57    119.05 o 
   9  11   0      546.72      420.28    152.20 o 
  11  11   0     1468.84     1024.38    198.79 o 
   0  12   0     3408.50     3684.70   1003.91 o 
   2  12   0     3790.02     4011.96    510.82 o 
   4  12   0      612.04      599.74    110.61 o 
   6  12   0      684.67      548.45    104.14 o 
   8  12   0     1184.17      939.98    128.01 o 
  10  12   0      647.15      695.93    178.32 o 
   1  13   0     5096.84     5427.08    696.93 o 
   3  13   0      550.46      610.10    122.75 o 
   5  13   0      795.70      780.05    110.85 o 
   7  13   0      659.42      482.65    114.05 o 
   9  13   0      387.15      147.44    138.08 o 
  11  13   0     1565.98     1599.70    214.86 o 
   0  14   0     2938.05     2974.78    631.77 o 
   2  14   0      391.59      418.45    138.96 o 
   4  14   0       83.94       -3.04    125.82 o 
   6  14   0       98.43      221.07    125.45 o 
   8  14   0      399.38      277.38    136.08 o 
  10  14   0      573.88      515.02    227.58 o 
   1  15   0      161.71      415.62    141.99 o 
   3  15   0       78.26      -84.18    131.17 o 
   5  15   0       10.38       81.75    142.47 o 
   7  15   0      125.79      294.81    150.12 o 
   9  15   0      173.47      276.94    150.61 o 
   0  16   0      453.35      786.81    385.14 o 
   2  16   0      182.44      384.18    143.75 o 
   4  16   0      212.26      301.17    163.79 o 
   6  16   0      362.25      309.73    149.30 o 
   8  16   0       36.68      150.11    166.37 o 
   1  17   0      215.44      513.10    158.41 o 
   3  17   0      412.42      480.16    177.31 o 
   5  17   0      619.50      667.45    163.09 o 
   0  18   0      419.80      173.55    330.96 o 
   2  18   0      172.84      362.84    162.01 o 
   4  18   0      367.65      464.22    171.33 o 
 -15   1   1        0.33      544.82    258.16 o 
 -13   1   1       52.38     -110.77    248.48 o 
 -11   1   1        2.46       35.11    233.71 o 
  -9   1   1      196.48      443.73    311.06 o 
  -7   1   1        6.27       35.73    264.56 o 
  -1   1   1        0.19       69.97    158.76 o 
   1   1   1     5894.88     5286.08    298.25 o 
   3   1   1       32.00       57.97    127.20 o 
   5   1   1       33.96      108.50    245.38 o 
   7   1   1      452.85      653.85    249.10 o 
   9   1   1       89.20      157.70    288.80 o 
  11   1   1      320.61      655.03    325.99 o 
  13   1   1      481.74      572.19    339.00 o 
 -14   2   1     1333.02     1110.37    263.33 o 
 -12   2   1       22.85     -339.33    303.31 o 
 -10   2   1       70.21      184.56    329.71 o 
  -8   2   1      111.59      212.67    268.76 o 
  -6   2   1     4522.70     7261.88    488.92 o 
  -4   2   1     1453.26     2022.75    279.99 o 
  -2   2   1      661.42      565.57     96.57 o 
   0   2   1     4716.03     4933.53    168.89 o 
   2   2   1      270.37      343.61     96.96 o 
   4   2   1     2077.85     2364.38    208.69 o 
   6   2   1     3123.84     4590.97    325.51 o 
   8   2   1      710.84     1557.91    359.92 o 
  10   2   1       50.25      197.84    284.24 o 
  12   2   1      105.30      102.51    290.22 o 
  14   2   1      523.97      463.15    299.56 o 
 -15   3   1       14.65      -48.76    263.59 o 
 -13   3   1       85.05      300.99    472.69 o 
 -11   3   1      145.47      455.69    298.51 o 
  -9   3   1      520.58      553.01    240.48 o 
  -7   3   1      248.27      432.93    191.61 o 
  -5   3   1     5261.61     5741.13   1123.90 o 
  -3   3   1    28472.94    28247.19    567.35 o 
  -1   3   1    10896.27    11947.46    275.62 o 
   1   3   1      546.85      566.56    101.21 o 
   3   3   1     3132.65     3115.95    215.84 o 
   5   3   1     1151.42     1101.62    126.84 o 
   7   3   1     1238.51     1549.19    498.96 o 
   9   3   1      251.97      547.77    302.22 o 
  11   3   1     2912.54     3598.34    664.94 o 
  13   3   1      530.43      565.67    275.52 o 
 -14   4   1      265.28      -10.35    354.28 o 
 -12   4   1       10.42     -108.10    337.28 o 
 -10   4   1     1078.11      998.07    605.17 o 
  -8   4   1       50.41     -104.31    206.45 o 
  -6   4   1     2643.25     3379.10    359.04 o 
  -4   4   1      377.48      408.78     86.05 o 
  -2   4   1      336.84      297.98     86.88 o 
   0   4   1     2316.39     2096.94    166.03 o 
   2   4   1     1279.12     1109.37     96.79 o 
   4   4   1       42.61       96.22    101.38 o 
   6   4   1      179.70      141.10    139.74 o 
   8   4   1      443.30      582.70    278.09 o 
  10   4   1      200.79      249.30    327.58 o 
  12   4   1       31.84      359.55    279.82 o 
  14   4   1      116.19      330.32    303.97 o 
 -15   5   1      142.93       66.82    391.87 o 
 -13   5   1      163.58     -303.99    362.33 o 
 -11   5   1       38.90      174.82    328.00 o 
  -9   5   1     1165.48     1239.42    307.18 o 
  -7   5   1       55.51       53.94    117.30 o 
  -5   5   1     3953.49     3920.46    125.01 o 
  -3   5   1      356.25      324.78     82.94 o 
  -1   5   1      147.05      146.75     91.48 o 
   1   5   1     4860.33     5101.69    405.10 o 
   3   5   1     1897.45     1849.92     95.16 o 
   5   5   1        7.08      165.81    108.51 o 
   7   5   1     1502.31     1754.72    224.94 o 
   9   5   1        1.72       22.17    307.97 o 
  11   5   1      491.61      350.87    355.09 o 
  13   5   1       43.95      392.32    283.85 o 
 -14   6   1      201.08      420.76    378.56 o 
 -12   6   1        4.14       17.46    334.89 o 
 -10   6   1     1286.03     1483.97    675.31 o 
  -8   6   1      504.11      315.49    193.87 o 
  -6   6   1     2657.52     2727.37    139.92 o 
  -4   6   1      122.78       95.63     77.15 o 
  -2   6   1      223.49      246.92     89.43 o 
   0   6   1      204.12      328.20     95.16 o 
   2   6   1     6114.32     5457.00    402.65 o 
   4   6   1     1240.35     1138.48    100.90 o 
   6   6   1     1647.90     1839.05    208.01 o 
   8   6   1      699.69      663.22    175.10 o 
  10   6   1      157.05      347.00    317.56 o 
  12   6   1      698.22      658.41    366.01 o 
  14   6   1      148.85      392.53    284.72 o 
 -13   7   1      563.28      674.64    365.41 o 
 -11   7   1       79.49      266.21    292.32 o 
  -9   7   1      382.29      379.27    221.79 o 
  -7   7   1      228.44      217.45    112.59 o 
  -5   7   1     1700.03     1486.96     87.99 o 
  -3   7   1      128.26      144.49     85.24 o 
  -1   7   1     1418.87     1502.72    182.15 o 
   1   7   1      276.60      136.69     98.38 o 
   3   7   1     8101.43     7775.93    498.49 o 
   5   7   1     1783.10     1696.23    190.28 o 
   7   7   1     1920.48     1938.53    144.40 o 
   9   7   1     1898.91     2245.69    245.43 o 
  11   7   1      872.36     1132.89    400.31 o 
  13   7   1      162.62      314.04    378.57 o 
 -14   8   1      313.26     1046.16    367.04 o 
 -12   8   1      421.13      518.94    325.50 o 
 -10   8   1      530.65      551.07    251.02 o 
  -8   8   1      415.49      485.70    131.88 o 
  -6   8   1      236.96      249.05     90.58 o 
  -4   8   1      297.18      417.77     81.44 o 
  -2   8   1     2053.83     1554.58    192.92 o 
   0   8   1     5096.74     4806.74    734.60 o 
   2   8   1     5553.61     4754.25    446.54 o 
   4   8   1      885.14      783.79     95.43 o 
   6   8   1      992.68      935.63    113.24 o 
   8   8   1     1052.65     1213.07    186.80 o 
  10   8   1     3606.41     3728.75    305.53 o 
  12   8   1      671.81      844.82    385.40 o 
 -13   9   1     1105.06     1041.24    417.92 o 
 -11   9   1      158.50      145.89    294.29 o 
  -9   9   1      484.97      515.13    138.08 o 
  -7   9   1      884.25      816.18     97.31 o 
  -5   9   1       10.70       57.62     80.39 o 
  -3   9   1      779.95      752.77     99.25 o 
  -1   9   1      647.53      761.03    103.18 o 
   1   9   1     1163.08     1213.09    111.28 o 
   3   9   1      665.26      781.76     99.07 o 
   5   9   1      592.44      512.33     96.74 o 
   7   9   1      380.38      335.89    126.06 o 
   9   9   1     2133.28     1924.65    185.24 o 
  11   9   1      925.32      783.90    360.74 o 
  13   9   1      124.82      759.98    432.53 o 
 -12  10   1     1304.65     1194.56    329.95 o 
 -10  10   1      105.51      221.03    167.88 o 
  -8  10   1      595.20      550.46    124.40 o 
  -6  10   1     1008.39      817.69    114.39 o 
  -4  10   1        5.67      -33.17     96.87 o 
  -2  10   1     1987.29     2119.38    227.44 o 
   0  10   1     1013.92     1151.32    152.61 o 
   2  10   1      193.79      172.58    106.61 o 
   4  10   1      546.08      498.50    103.08 o 
   6  10   1      153.06      196.50    107.08 o 
   8  10   1        5.30       86.61    151.94 o 
  10  10   1     2958.39     2599.81    217.43 o 
  12  10   1       62.15      365.11    394.80 o 
 -11  11   1      230.12      616.57    282.73 o 
  -9  11   1      444.57      461.60    138.46 o 
  -7  11   1      820.36      714.38    105.37 o 
  -5  11   1      109.15      126.75    100.71 o 
  -3  11   1     2160.48     2059.01    292.49 o 
  -1  11   1     4422.13     4850.52    653.28 o 
   1  11   1     1292.30     1371.88    162.05 o 
   3  11   1      214.96      209.93    109.43 o 
   5  11   1      137.14      192.31    104.82 o 
   7  11   1       19.14      -78.07    125.16 o 
   9  11   1     1004.55      974.90    172.27 o 
  11  11   1     1022.13      940.45    233.60 o 
 -12  12   1      355.67      618.87    334.81 o 
 -10  12   1      187.00      234.25    162.70 o 
  -8  12   1      836.48      688.42    110.02 o 
  -6  12   1      842.89      627.40    107.29 o 
  -4  12   1      510.05      551.67    116.41 o 
  -2  12   1     7818.53     7968.66   1082.23 o 
   0  12   1     2896.04     3204.20    488.50 o 
   2  12   1      919.40      917.46    149.59 o 
   4  12   1      749.00      803.38    123.61 o 
   6  12   1      544.12      336.37    117.19 o 
   8  12   1      388.86      324.15    143.54 o 
  10  12   1     1544.04     1412.63    205.73 o 
 -11  13   1       96.45      269.58    174.20 o 
  -9  13   1      417.06      335.02    132.85 o 
  -7  13   1     1220.35      680.51    116.45 o 
  -5  13   1     1854.46     1627.70    176.54 o 
  -3  13   1     1139.34     1214.81    135.64 o 
  -1  13   1     7361.92     8034.04   1230.20 o 
   1  13   1      399.39      434.87    132.76 o 
   3  13   1     1533.98     1478.22    298.23 o 
   5  13   1     1801.31     1480.16    133.89 o 
   7  13   1      589.91      455.09    139.09 o 
   9  13   1      436.52      478.56    174.74 o 
 -10  14   1      259.11      120.52    158.13 o 
  -8  14   1      778.74      614.46    128.39 o 
  -6  14   1      916.72      612.16    120.22 o 
  -4  14   1     1140.57     1090.05    131.50 o 
  -2  14   1     4536.07     4681.10    609.85 o 
   0  14   1      438.37      472.94    143.54 o 
   2  14   1     1051.99     1337.26    259.40 o 
   4  14   1     1426.70     1324.53    242.17 o 
   6  14   1      878.18      771.45    144.34 o 
   8  14   1      437.61      460.82    155.29 o 
  -9  15   1      500.56      249.97    137.41 o 
  -7  15   1      768.95      539.55    130.57 o 
  -5  15   1      785.70      659.26    144.15 o 
  -3  15   1      368.17      339.23    146.89 o 
  -1  15   1     2928.92     2912.74    368.28 o 
   1  15   1       89.49      201.43    140.36 o 
   3  15   1      588.14      398.50    143.48 o 
   5  15   1     1087.46      840.29    148.87 o 
   7  15   1      222.79      211.83    158.05 o 
   9  15   1      107.81      225.21    190.98 o 
  -8  16   1      879.21      796.59    142.88 o 
  -6  16   1      623.15      683.60    145.70 o 
  -4  16   1      385.59      236.80    150.32 o 
  -2  16   1     1038.64     1015.68    248.75 o 
   0  16   1       19.50      274.30    153.27 o 
   2  16   1      347.69      481.68    149.09 o 
   4  16   1      868.80      894.16    160.43 o 
   6  16   1      877.95      780.51    154.57 o 
  -7  17   1      973.76      860.91    157.37 o 
  -5  17   1      444.07      617.03    161.14 o 
  -3  17   1      412.73      463.85    158.13 o 
  -1  17   1      104.30       12.54    154.49 o 
   1  17   1      245.21      261.74    156.76 o 
   3  17   1      832.76     1003.66    174.52 o 
   5  17   1     1635.98     1651.90    341.01 o 
  -4  18   1      274.95      397.18    166.47 o 
  -2  18   1      365.29      233.80    165.57 o 
   0  18   1      162.45      272.94    157.25 o 
   2  18   1      898.94      968.16    209.71 o 
   4  18   1     1285.23     1322.81    206.87 o 
 -14   0   2     1346.70     1343.27    347.31 o 
 -12   0   2     2115.33     2255.68    367.80 o 
   0   0   2    14867.52    13940.00    829.66 o 
   2   0   2    11674.92    12781.79   2651.07 o 
   4   0   2    14797.50    20792.43    788.15 o 
   6   0   2     2266.75     3145.50    395.91 o 
   8   0   2     5063.18     8223.02    609.37 o 
  10   0   2     9214.99    11675.90    874.06 o 
  12   0   2     2569.62     3014.67    532.26 o 
  14   0   2     1812.85     1727.49    565.63 o 
 -15   1   2     3514.83     2847.81    433.79 o 
 -13   1   2     1421.52     1230.50    238.63 o 
 -11   1   2     1778.88     2434.59    320.38 o 
  -9   1   2     4027.02     6384.01    500.34 o 
  -1   1   2       43.43       95.38    291.93 o 
   1   1   2     3216.16     2830.59    263.05 o 
   3   1   2     5502.64     5772.47    570.48 o 
   5   1   2     1027.78     1017.20    226.94 o 
   7   1   2     8354.57    13341.72   1114.31 o 
   9   1   2     7327.15    11691.84    576.87 o 
  11   1   2      875.95     1169.41    349.38 o 
  13   1   2     2085.77     1894.66    388.60 o 
 -14   2   2     1631.59     1060.94    228.55 o 
 -12   2   2     1403.26      900.80    281.92 o 
 -10   2   2     2042.71     2792.54    348.62 o 
  -8   2   2     5642.49     7985.66    543.82 o 
  -6   2   2     4302.84     4009.35   1352.99 o 
  -4   2   2    16496.37    16196.91   5205.99 o 
  -2   2   2      911.48     1051.96    167.32 o 
   0   2   2      437.48      515.41    166.90 o 
   2   2   2     2818.75     2593.41    154.16 o 
   4   2   2     8744.15    10703.03   1247.18 o 
   6   2   2      111.55       26.45    205.76 o 
   8   2   2     2459.07     4299.71    344.46 o 
  10   2   2     1575.61     2050.07    408.33 o 
  12   2   2     1584.18     1571.34    353.76 o 
  14   2   2      378.74      439.35    301.66 o 
 -15   3   2     1968.39     1632.04    253.61 o 
 -13   3   2     2134.23     1763.54    605.36 o 
 -11   3   2     2173.39     2355.29    552.36 o 
  -9   3   2     4483.59     5002.44   1590.16 o 
  -7   3   2     3226.71     3284.37    856.00 o 
  -5   3   2      651.17      742.64    159.57 o 
  -3   3   2    35638.80    35339.93   2006.37 o 
  -1   3   2     6740.45     7293.57    254.72 o 
   1   3   2     3742.87     4307.94    312.23 o 
   3   3   2     2093.60     2240.84    280.57 o 
   5   3   2     2248.85     2841.88    307.03 o 
   7   3   2     2054.00     2976.62    975.20 o 
   9   3   2     6511.71     9110.08   1869.57 o 
  11   3   2       18.44      125.39    285.35 o 
  13   3   2      975.75      873.83    284.51 o 
 -14   4   2     1372.24     1537.41    396.77 o 
 -12   4   2      921.45      735.99    297.22 o 
 -10   4   2     4137.91     4237.46   1258.21 o 
  -8   4   2     8944.19     9752.95   3449.07 o 
  -6   4   2      190.67      105.97    154.57 o 
  -4   4   2    16700.76    16729.66    397.51 o 
  -2   4   2     2869.06     2828.90    126.31 o 
   0   4   2    34440.12    37096.04   1206.31 o 
   2   4   2    17599.96    15077.43    524.70 o 
   4   4   2    12282.38    12705.45   1516.48 o 
   6   4   2     3887.66     4746.76    447.45 o 
   8   4   2     9751.44    11511.71   3115.42 o 
  10   4   2      443.06      694.06    261.03 o 
  12   4   2     2802.43     2711.45    607.69 o 
  14   4   2      297.61      553.45    268.41 o 
 -15   5   2      622.31      314.91    358.46 o 
 -13   5   2      335.92      366.09    419.03 o 
 -11   5   2     1247.73     1215.80    288.30 o 
  -9   5   2     2881.69     3264.53    940.52 o 
  -7   5   2     6774.17     6441.79   1236.08 o 
  -5   5   2     1219.04     1175.22     87.34 o 
  -3   5   2     2737.89     2775.22    116.17 o 
  -1   5   2     3843.43     3902.43    142.46 o 
   1   5   2    21495.35    20798.26   1578.72 o 
   3   5   2    20361.71    17677.43    926.64 o 
   5   5   2    14842.26    14238.25   1748.04 o 
   7   5   2     5170.08     5705.97    428.07 o 
   9   5   2     5531.63     6378.51   1436.86 o 
  11   5   2      603.64      651.62    273.56 o 
  13   5   2     1765.68     1555.90    318.86 o 
 -14   6   2      242.98      335.73    360.07 o 
 -12   6   2       62.01     -146.31    300.49 o 
 -10   6   2     1430.90     1834.86    761.94 o 
  -8   6   2     2797.80     2923.92    621.06 o 
  -6   6   2      391.16      264.91     92.14 o 
  -4   6   2      462.09      466.65     87.67 o 
  -2   6   2       22.88       41.56     94.12 o 
   0   6   2     4442.39     4898.12    407.85 o 
   2   6   2    18756.55    16151.32   1085.83 o 
   4   6   2     7076.10     6021.22    477.55 o 
   6   6   2     4068.29     4346.87    467.91 o 
   8   6   2     5364.78     5611.32    305.24 o 
  10   6   2      305.35      130.95    361.34 o 
  12   6   2     1697.98     1311.18    300.77 o 
 -13   7   2        9.36      159.37    341.35 o 
 -11   7   2     1556.89     1681.63    441.04 o 
  -9   7   2     1547.17     1709.26    415.62 o 
  -7   7   2     2963.22     2792.66    177.56 o 
  -5   7   2      232.20      174.85     83.58 o 
  -3   7   2      127.16      110.14     92.04 o 
  -1   7   2      304.44      260.47    102.28 o 
   1   7   2    17008.33    17875.92   1784.68 o 
   3   7   2     3045.71     2642.58    158.56 o 
   5   7   2     2331.55     2163.91    223.55 o 
   7   7   2     2798.63     3075.05    236.97 o 
   9   7   2      530.00      698.71    192.54 o 
  11   7   2     1004.53      615.29    366.38 o 
  13   7   2     1179.06      999.13    306.48 o 
 -14   8   2      508.73      618.66    356.76 o 
 -12   8   2      811.13      647.57    306.31 o 
 -10   8   2     2391.32     2417.48    541.00 o 
  -8   8   2     4063.50     3691.98    161.91 o 
  -6   8   2     5547.20     4940.10    139.15 o 
  -4   8   2     2329.02     2090.81    105.14 o 
  -2   8   2     4093.19     4172.88    358.34 o 
   0   8   2     2005.71     2079.08    220.64 o 
   2   8   2     9180.10     8646.18    661.57 o 
   4   8   2     3128.67     2652.38    189.56 o 
   6   8   2     2706.42     2631.62    244.77 o 
   8   8   2     2238.13     2513.89    185.85 o 
  10   8   2      171.75      327.86    208.27 o 
  12   8   2      341.28      464.35    390.79 o 
 -13   9   2      205.59      550.80    330.68 o 
 -11   9   2     2144.98     1740.87    452.00 o 
  -9   9   2     2372.07     2047.61    156.48 o 
  -7   9   2     7197.82     6136.49    236.70 o 
  -5   9   2     7807.65     6730.18    161.51 o 
  -3   9   2     4026.73     4186.70    337.01 o 
  -1   9   2     1019.34      907.53    111.66 o 
   1   9   2    10201.90    10617.99   1272.99 o 
   3   9   2     3114.92     2670.21    252.88 o 
   5   9   2     3145.75     2647.50    202.07 o 
   7   9   2     1715.96     1699.03    161.10 o 
   9   9   2       50.54      338.38    194.04 o 
  11   9   2      768.14      965.34    234.89 o 
 -12  10   2      696.22     1013.45    301.81 o 
 -10  10   2      826.70      549.78    516.63 o 
  -8  10   2     1555.38     1213.77    110.48 o 
  -6  10   2     1856.63     1608.48    105.51 o 
  -4  10   2     6942.91     6524.09    487.82 o 
  -2  10   2     2545.69     2784.24    391.67 o 
   0  10   2     1194.31     1226.86    127.46 o 
   2  10   2     1641.43     1651.42    192.86 o 
   4  10   2      730.07      587.09    120.72 o 
   6  10   2      389.31      417.49    131.74 o 
   8  10   2     1627.62     1608.27    178.07 o 
  10  10   2       50.43      338.75    220.60 o 
  12  10   2      842.24      873.97    414.32 o 
 -11  11   2      499.58      303.78    226.22 o 
  -9  11   2      174.68        2.81    132.20 o 
  -7  11   2      756.68      573.73    106.75 o 
  -5  11   2     1451.15     1308.50    131.94 o 
  -3  11   2     1513.14     1637.17    156.48 o 
  -1  11   2     1073.55      958.17    169.84 o 
   1  11   2      531.72      538.59    131.16 o 
   3  11   2       63.09      168.07    115.68 o 
   5  11   2      556.61      571.47    127.93 o 
   7  11   2      264.38      318.03    179.87 o 
   9  11   2      673.84      673.25    201.73 o 
  11  11   2      473.22      335.58    248.98 o 
 -12  12   2      174.66      478.16    289.31 o 
 -10  12   2      192.89      279.18    151.89 o 
  -8  12   2      521.63      497.80    106.88 o 
  -6  12   2      106.94      107.85    102.83 o 
  -4  12   2     5456.21     4971.07    521.93 o 
  -2  12   2      873.85     1086.43    135.43 o 
   0  12   2      491.59      570.77    129.69 o 
   2  12   2      294.75      326.65    128.32 o 
   4  12   2      842.69      760.79    128.37 o 
   6  12   2      547.64      476.41    142.11 o 
   8  12   2     2125.40     1953.71    186.52 o 
  10  12   2       66.00      -37.15    229.85 o 
 -11  13   2      365.13      236.84    219.59 o 
  -9  13   2      175.14        1.35    129.64 o 
  -7  13   2      665.52      646.49    116.96 o 
  -5  13   2     1373.11     1257.41    118.51 o 
  -3  13   2     3102.67     3004.66    260.57 o 
  -1  13   2     1710.35     2166.86    204.14 o 
   1  13   2      918.00     1031.40    197.08 o 
   3  13   2     1400.53     1521.39    172.42 o 
   5  13   2     1242.83     1270.32    139.37 o 
   7  13   2      375.99      539.28    154.82 o 
   9  13   2     1031.88      932.13    281.19 o 
 -10  14   2      416.26      393.12    151.95 o 
  -8  14   2      168.35       82.12    126.93 o 
  -6  14   2       42.91       76.97    121.84 o 
  -4  14   2     1689.22     1714.08    226.38 o 
  -2  14   2     2392.25     2705.11    332.33 o 
   0  14   2      668.08      847.40    148.10 o 
   2  14   2      679.86      812.95    150.67 o 
   4  14   2      275.62      318.99    148.85 o 
   6  14   2      191.09      324.73    157.61 o 
   8  14   2      965.07      943.56    176.67 o 
  -9  15   2      231.09      396.67    131.56 o 
  -7  15   2       22.75      -67.43    120.44 o 
  -5  15   2       20.15      -35.15    142.82 o 
  -3  15   2      948.65     1085.95    148.35 o 
  -1  15   2      175.49      367.81    152.64 o 
   1  15   2      142.18      224.25    177.91 o 
   3  15   2      149.33      298.13    156.92 o 
   5  15   2       28.43      170.75    171.65 o 
   7  15   2      363.76      454.99    172.24 o 
  -8  16   2       42.49      244.57    148.96 o 
  -6  16   2       15.56      215.34    150.10 o 
  -4  16   2        7.82      209.16    153.59 o 
  -2  16   2      486.86      719.03    149.49 o 
   0  16   2        9.09      113.80    164.71 o 
   2  16   2      296.14      421.22    163.09 o 
   4  16   2      245.42      443.69    176.05 o 
   6  16   2      124.96       91.60    184.19 o 
  -7  17   2       14.52       16.13    212.62 o 
  -5  17   2       10.05      403.77    316.49 o 
  -3  17   2      461.35      544.32    164.10 o 
  -1  17   2      200.16      245.24    156.99 o 
   1  17   2      603.74      570.80    166.63 o 
   3  17   2      730.56      981.75    178.60 o 
   5  17   2       86.78      169.49    180.32 o 
  -4  18   2       15.16      107.33    158.74 o 
  -2  18   2      247.19      477.45    159.22 o 
   0  18   2      513.04      617.43    166.76 o 
   2  18   2      290.74      311.77    198.55 o 
 -15   1   3        1.00      -53.58    207.93 o 
 -13   1   3        0.08     -124.13    269.68 o 
 -11   1   3        1.01      -78.03    296.61 o 
  -3   1   3     6077.31     5084.22    467.37 o 
  -1   1   3       33.09        5.77    272.42 o 
   1   1   3      278.28      136.95    239.01 o 
   3   1   3      486.48      545.97    215.60 o 
   5   1   3     1533.65     2048.27    280.01 o 
   7   1   3       42.59      142.23    292.29 o 
   9   1   3       84.90      122.47    318.46 o 
  11   1   3      711.17      530.70    331.61 o 
  13   1   3       76.71      279.94    286.57 o 
 -14   2   3        0.14      506.04    286.03 o 
 -12   2   3       14.36      101.82    282.16 o 
 -10   2   3        3.82      129.49    230.62 o 
  -8   2   3     2132.41     2627.84    733.57 o 
  -6   2   3     4814.83     3956.77    416.27 o 
  -4   2   3    11679.86    11930.34    670.58 o 
  -2   2   3     5387.01     5214.44    302.80 o 
   0   2   3     1110.69     1658.79    340.73 o 
   2   2   3        3.43       82.74    153.87 o 
   4   2   3     2061.91     2983.23    433.48 o 
   6   2   3      865.51     1088.77    188.10 o 
   8   2   3      522.29      503.96    268.71 o 
  10   2   3      317.30      250.16    279.54 o 
  12   2   3      996.50      795.16    270.81 o 
 -15   3   3       26.57      113.53    327.15 o 
 -13   3   3       75.60      281.51    282.56 o 
 -11   3   3       32.60      -44.05    246.94 o 
  -9   3   3     3216.60     4362.78   1261.63 o 
  -7   3   3     1747.89     2473.57    640.50 o 
  -5   3   3     1843.13     3050.25    637.28 o 
  -3   3   3     6187.13     7296.33    986.13 o 
  -1   3   3       27.59      134.96    168.71 o 
   1   3   3     2047.06     1842.06    178.81 o 
   3   3   3     2154.43     1952.85    258.91 o 
   5   3   3      335.62      610.11    164.59 o 
   7   3   3       52.59      136.84    189.95 o 
   9   3   3      173.05      343.28    277.51 o 
  11   3   3     1359.84     1556.07    296.31 o 
  13   3   3      246.63      428.64    261.72 o 
 -14   4   3       15.88      442.77    311.47 o 
 -12   4   3      700.92      653.57    269.29 o 
 -10   4   3      247.77       69.41    224.90 o 
  -8   4   3     3366.85     3675.03    948.01 o 
  -6   4   3     8476.91     9352.58   2100.61 o 
  -4   4   3     1188.25     1317.05    161.43 o 
  -2   4   3      299.83      403.17    117.43 o 
   0   4   3     5825.26     6705.63    774.27 o 
   2   4   3     2214.67     2015.44    248.06 o 
   4   4   3     1762.68     1862.79    159.06 o 
   6   4   3       65.93      160.97    186.40 o 
   8   4   3     1528.46     1820.25    300.92 o 
  10   4   3      692.35      852.35    302.66 o 
  12   4   3      963.96     1066.36    303.07 o 
 -15   5   3       31.06      624.79    335.47 o 
 -13   5   3      689.34     1002.71    302.64 o 
 -11   5   3      444.91      257.44    251.50 o 
  -9   5   3     1435.20     1390.03    314.73 o 
  -7   5   3     1990.80     2562.01    641.95 o 
  -5   5   3       28.77       15.95    140.33 o 
  -3   5   3     1592.12     1869.38    122.10 o 
  -1   5   3     2678.04     3319.50    218.21 o 
   1   5   3     1739.23     2195.54    278.54 o 
   3   5   3      426.37      424.77    124.29 o 
   5   5   3       85.27      110.73    146.56 o 
   7   5   3       32.61       34.91    180.96 o 
   9   5   3      240.11      306.05    306.01 o 
  11   5   3       94.74      109.89    317.78 o 
  13   5   3      272.10      502.99    320.59 o 
 -14   6   3       19.07        1.55    470.85 o 
 -12   6   3      276.92      358.22    247.24 o 
 -10   6   3       32.88      319.07    201.27 o 
  -8   6   3      348.87      346.24    237.82 o 
  -6   6   3     1956.70     1976.94    170.57 o 
  -4   6   3       27.89      194.93    100.39 o 
  -2   6   3     1518.00     2099.26    126.35 o 
   0   6   3     3450.71     4066.13    308.16 o 
   2   6   3      958.82     1030.59    123.38 o 
   4   6   3     1490.51     1776.42    138.74 o 
   6   6   3     2455.26     2898.64    340.97 o 
   8   6   3      846.46     1050.14    181.39 o 
  10   6   3      328.37      392.28    320.72 o 
  12   6   3      593.86      229.49    343.63 o 
 -13   7   3      212.18       78.49    455.68 o 
 -11   7   3        2.34      149.12    252.42 o 
  -9   7   3       21.76       18.15    177.79 o 
  -7   7   3       61.12       61.87    163.73 o 
  -5   7   3       22.73       54.22     96.32 o 
  -3   7   3     1697.42     1689.54    126.05 o 
  -1   7   3     2326.11     2161.19    136.00 o 
   1   7   3      852.60     1206.32    178.24 o 
   3   7   3      990.82     1056.33    180.92 o 
   5   7   3      624.18      780.72    138.27 o 
   7   7   3     1094.25     1152.96    184.08 o 
   9   7   3      616.15      612.76    210.54 o 
  11   7   3       24.48      173.78    337.93 o 
 -14   8   3        3.18      265.50    374.63 o 
 -12   8   3      165.18      512.51    278.42 o 
 -10   8   3       38.82      136.12    324.91 o 
  -8   8   3      322.28      435.57    156.16 o 
  -6   8   3       10.26       98.13     98.06 o 
  -4   8   3     1347.32     1353.57    111.22 o 
  -2   8   3     3441.09     3832.38    184.78 o 
   0   8   3     3981.10     4667.91    463.32 o 
   2   8   3      371.10      442.51    128.15 o 
   4   8   3      736.02      728.48    127.52 o 
   6   8   3     3153.11     3199.68    210.06 o 
   8   8   3      724.18      539.54    199.65 o 
  10   8   3      102.36      360.97    210.18 o 
  12   8   3      138.57      552.76    356.59 o 
 -13   9   3      264.01      461.76    322.75 o 
 -11   9   3      398.80      553.12    249.21 o 
  -9   9   3      459.03      507.12    194.45 o 
  -7   9   3      340.57      632.65    107.61 o 
  -5   9   3     3739.83     3581.41    228.77 o 
  -3   9   3     2962.59     3100.38    188.59 o 
  -1   9   3     5388.45     5629.01    590.24 o 
   1   9   3      298.93      513.40    129.89 o 
   3   9   3      636.96      656.90    127.38 o 
   5   9   3      719.94      567.92    140.52 o 
   7   9   3     4870.34     5006.00    463.08 o 
   9   9   3      104.57       90.42    212.28 o 
  11   9   3      169.78      358.93    284.71 o 
 -12  10   3      512.07      921.34    278.98 o 
 -10  10   3      759.00      800.89    218.00 o 
  -8  10   3      210.31      171.43    113.37 o 
  -6  10   3     1410.37     1262.22    112.55 o 
  -4  10   3     3833.38     3821.79    194.68 o 
  -2  10   3     3926.07     4731.08    360.86 o 
   0  10   3      516.61      642.14    132.29 o 
   2  10   3      681.20      784.27    138.46 o 
   4  10   3      816.22      733.80    134.33 o 
   6  10   3     1334.18     1342.27    159.71 o 
   8  10   3     1987.64     1619.42    225.21 o 
  10  10   3       22.78      328.46    259.58 o 
 -11  11   3      805.08      717.81    255.49 o 
  -9  11   3      728.10      519.76    139.09 o 
  -7  11   3       10.18       65.50    155.21 o 
  -5  11   3     4822.65     4382.60    284.40 o 
  -3  11   3     2145.13     2342.75    259.16 o 
  -1  11   3     2305.34     2660.93    376.15 o 
   1  11   3      436.44      463.83    138.35 o 
   3  11   3      200.78      231.25    138.55 o 
   5  11   3      141.46      354.23    139.14 o 
   7  11   3     2853.46     2692.47    368.94 o 
   9  11   3      189.74      249.58    229.74 o 
 -12  12   3      206.44      301.43    237.33 o 
 -10  12   3      763.02      821.46    212.89 o 
  -8  12   3      262.06      220.00    121.67 o 
  -6  12   3      250.53      261.46    124.91 o 
  -4  12   3     2754.42     2790.82    158.83 o 
  -2  12   3      881.19     1035.69    199.25 o 
   0  12   3      269.66      292.90    156.60 o 
   2  12   3      385.96      358.21    152.91 o 
   4  12   3       64.93      111.78    148.49 o 
   6  12   3      897.90      889.13    163.44 o 
   8  12   3     1694.41     1807.14    369.08 o 
  10  12   3      333.49      530.29    254.60 o 
 -11  13   3      360.38      319.85    231.34 o 
  -9  13   3      433.03      493.91    134.79 o 
  -7  13   3      712.41      566.29    130.12 o 
  -5  13   3     1513.43     1377.57    142.69 o 
  -3  13   3      204.00      389.59    144.76 o 
  -1  13   3       13.36       34.03    146.51 o 
   1  13   3      503.35      531.78    162.57 o 
   3  13   3      598.27      621.04    160.19 o 
   5  13   3      503.33      475.33    160.33 o 
   7  13   3      607.59      680.26    183.56 o 
   9  13   3      522.66      538.13    238.44 o 
 -10  14   3      806.21      608.25    138.04 o 
  -8  14   3      773.61      647.44    179.27 o 
  -6  14   3      644.21      660.52    140.20 o 
  -4  14   3     1550.00     1640.07    144.48 o 
  -2  14   3       20.90      208.82    154.27 o 
   0  14   3      461.08      749.64    150.13 o 
   2  14   3     1718.08     1744.97    270.09 o 
   4  14   3      124.28      192.24    165.74 o 
   6  14   3      433.06      461.56    163.25 o 
   8  14   3      359.24      403.68    212.56 o 
  -9  15   3      748.98      463.58    205.99 o 
  -7  15   3     1116.43      796.76    155.45 o 
  -5  15   3     1142.24     1043.84    156.26 o 
  -3  15   3      120.30      147.81    158.53 o 
  -1  15   3      577.38      790.78    159.38 o 
   1  15   3     1448.68     1662.00    254.15 o 
   3  15   3     1071.01     1301.90    186.09 o 
   5  15   3      252.64      227.10    181.82 o 
   7  15   3      171.80      361.35    187.56 o 
  -8  16   3      721.55      592.69    147.75 o 
  -6  16   3      814.46      888.57    149.93 o 
  -4  16   3      586.03      666.09    157.98 o 
  -2  16   3      175.49      123.37    159.78 o 
   0  16   3     1224.60     1471.59    229.30 o 
   2  16   3     2044.43     2075.04    459.89 o 
   4  16   3      459.03      949.83    239.79 o 
   6  16   3      391.90      379.12    185.93 o 
  -5  17   3     1044.94     1097.43    198.09 o 
  -3  17   3        6.27      182.01    166.64 o 
  -1  17   3      977.20     1429.85    352.32 o 
   1  17   3     1301.73     1499.32    248.81 o 
   3  17   3     1583.22     1728.40    268.17 o 
  -4  18   3      103.95      268.55    166.38 o 
  -2  18   3      387.11      213.89    167.75 o 
   0  18   3     1057.36     1137.65    182.42 o 
   2  18   3      967.41     1123.34    297.73 o 
 -14   0   4     1014.72     1180.78    327.48 o 
  -2   0   4     5035.38     4386.97    468.55 o 
   0   0   4     3712.17     3043.44    459.10 o 
   2   0   4      297.97      679.56    284.34 o 
   4   0   4     9876.56     7111.73    682.14 o 
   6   0   4     9495.10     9233.69    658.24 o 
   8   0   4     7265.50     7910.13    638.27 o 
  10   0   4     1587.23     1267.74    495.88 o 
  12   0   4      847.63      753.34    543.30 o 
 -15   1   4      820.29      631.05    213.28 o 
 -13   1   4      889.71     1284.16    332.60 o 
  -5   1   4     4160.28     3374.20    395.39 o 
  -3   1   4     3254.38     3013.09    374.76 o 
  -1   1   4     3141.92     2342.77    427.31 o 
   1   1   4     9128.14     7674.46    307.02 o 
   3   1   4       89.69      227.58    246.16 o 
   5   1   4     6592.01     7303.03   2109.81 o 
   7   1   4     6501.35     6681.03    434.19 o 
   9   1   4     5993.94     5645.15    439.81 o 
  11   1   4      588.27      397.05    267.12 o 
  13   1   4      839.13      408.34    240.41 o 
 -14   2   4      604.02      778.39    250.91 o 
 -12   2   4     1893.19     1943.51    434.93 o 
 -10   2   4     1226.52     1246.27    396.57 o 
  -8   2   4     1518.63      947.22    346.39 o 
  -6   2   4    16252.83    12081.15    740.99 o 
  -4   2   4     1046.62      416.54    356.11 o 
  -2   2   4     1644.34     1157.15    249.72 o 
   0   2   4     2762.31     2220.33    273.93 o 
   2   2   4      885.14      396.95    194.48 o 
   4   2   4     5900.72     6950.39   1953.49 o 
   6   2   4     7339.35     8109.39   1257.56 o 
   8   2   4     1513.44     1722.30    356.15 o 
  10   2   4     1827.12     1471.74    328.18 o 
  12   2   4      551.20      166.85    252.22 o 
 -15   3   4      555.76      782.50    266.40 o 
 -13   3   4     1047.47     1070.29    414.96 o 
 -11   3   4     2693.32     3210.85    619.81 o 
  -9   3   4     1077.29     1039.20    363.34 o 
  -7   3   4     6908.80     7289.72   2821.77 o 
  -5   3   4     2576.97     2809.83    768.31 o 
  -3   3   4    17761.71    18503.21   3968.72 o 
  -1   3   4     9905.89     9746.11   2388.48 o 
   1   3   4    10587.34    10093.96   1876.02 o 
   3   3   4     3313.64     3255.76    734.69 o 
   5   3   4     3958.81     4021.48    644.64 o 
   7   3   4     2781.96     2716.68    271.76 o 
   9   3   4     3538.70     2977.88    398.65 o 
  11   3   4      718.85      625.94    358.96 o 
 -14   4   4      590.96      661.46    290.12 o 
 -12   4   4     1392.67     1344.65    242.55 o 
 -10   4   4     2427.41     2404.93    490.49 o 
  -8   4   4      706.04      597.04    194.88 o 
  -6   4   4    15579.90    15697.48   5014.53 o 
  -4   4   4     4153.32     4949.07    929.47 o 
  -2   4   4    20989.53    21412.01   4133.10 o 
   0   4   4    14266.54    14569.35   2881.18 o 
   2   4   4     9518.67     7804.16    537.14 o 
   4   4   4     6800.52     7386.01   1680.73 o 
   6   4   4     7978.93     7687.89    618.83 o 
   8   4   4      108.06      144.14    209.26 o 
  10   4   4     3267.05     2433.12    395.47 o 
  12   4   4      848.94      450.86    363.06 o 
 -15   5   4      235.14      354.99    315.27 o 
 -13   5   4      866.95      718.61    279.28 o 
 -11   5   4     1007.23      934.39    425.14 o 
  -9   5   4      527.54      418.86    206.85 o 
  -7   5   4     8369.40     8936.79   2592.88 o 
  -5   5   4     1730.95     1619.79    243.55 o 
  -3   5   4     9298.15    10518.73   1683.73 o 
  -1   5   4     6870.53     7603.13   1370.04 o 
   1   5   4     9777.19     8461.67    852.02 o 
   3   5   4     9548.26     8370.48    922.79 o 
   5   5   4     5687.92     6416.56   1118.25 o 
   7   5   4       23.52      100.98    189.33 o 
   9   5   4     1392.14     1240.68    394.24 o 
  11   5   4     1102.38      786.11    393.00 o 
 -14   6   4      498.38      846.66    293.23 o 
 -12   6   4      440.07      525.48    252.82 o 
 -10   6   4      545.89      457.12    224.36 o 
  -8   6   4     1284.84     1082.13    198.59 o 
  -6   6   4     2026.27     2646.17    379.67 o 
  -4   6   4      556.86      522.03    171.88 o 
  -2   6   4     3905.42     5365.92    691.24 o 
   0   6   4     3067.91     3127.06    410.47 o 
   2   6   4     4416.36     4274.73    679.35 o 
   4   6   4     3937.94     4376.59    656.32 o 
   6   6   4      143.30      299.98    207.04 o 
   8   6   4       18.94      163.11    201.17 o 
  10   6   4     1149.91      985.39    381.56 o 
  12   6   4     1055.63      352.08    412.35 o 
 -13   7   4      880.82      933.83    292.00 o 
 -11   7   4      910.27      777.11    248.52 o 
  -9   7   4      351.30      487.58    273.29 o 
  -7   7   4     2313.37     2914.84    556.24 o 
  -5   7   4      889.80      799.82    166.63 o 
  -3   7   4     1282.28     1419.27    136.15 o 
  -1   7   4     6132.46     6851.97    666.50 o 
   1   7   4     2308.47     2276.80    302.21 o 
   3   7   4     1560.26     1736.55    270.97 o 
   5   7   4     4457.46     5557.36    819.77 o 
   7   7   4      576.14      663.18    211.40 o 
   9   7   4      906.86      953.81    212.96 o 
  11   7   4     1495.37     1180.39    396.09 o 
 -14   8   4     1047.06      930.39    318.04 o 
 -12   8   4     1019.64     1013.81    311.32 o 
 -10   8   4     1525.88     1348.83    234.06 o 
  -8   8   4     5150.55     5432.65   1020.26 o 
  -6   8   4      768.44      754.49    179.58 o 
  -4   8   4     1969.52     2292.24    263.12 o 
  -2   8   4     8143.93     9723.00    830.07 o 
   0   8   4     4449.16     4663.06    567.88 o 
   2   8   4     4549.91     4786.93    775.60 o 
   4   8   4     6553.46     7190.44   1016.09 o 
   6   8   4      234.91      299.67    209.70 o 
   8   8   4     1914.38     2022.16    227.44 o 
  10   8   4     1360.42     1130.82    214.90 o 
 -13   9   4      932.84      698.52    621.46 o 
 -11   9   4     1579.48     1621.53    254.51 o 
  -9   9   4     1733.36     1837.15    290.37 o 
  -7   9   4     5410.80     5487.25    550.10 o 
  -5   9   4     2311.95     2570.13    208.50 o 
  -3   9   4     1130.44     1561.36    144.07 o 
  -1   9   4     6097.73     6932.22    794.78 o 
   1   9   4     4297.10     4322.98    618.71 o 
   3   9   4     4147.09     4580.96    602.92 o 
   5   9   4     7686.80     8716.97   1161.11 o 
   7   9   4      116.38      149.40    231.20 o 
   9   9   4     1910.56     1686.94    258.10 o 
  11   9   4     2035.04     1691.66    245.21 o 
 -12  10   4      499.80      557.17    264.07 o 
 -10  10   4     1267.35     1094.47    220.09 o 
  -8  10   4     1658.20     1458.70    193.54 o 
  -6  10   4      494.50      691.84    136.54 o 
  -4  10   4      161.14      215.73    142.09 o 
  -2  10   4     3138.74     3428.95    285.73 o 
   0  10   4     1236.23     1481.92    162.20 o 
   2  10   4     1328.18     1602.66    168.35 o 
   4  10   4      896.90     1039.83    165.26 o 
   6  10   4      522.47      484.51    199.23 o 
   8  10   4     1588.75     1912.31    274.60 o 
  10  10   4     1841.49     1698.18    267.13 o 
 -11  11   4      498.96      410.94    240.65 o 
  -9  11   4      104.91      156.19    222.85 o 
  -7  11   4     1158.96     1201.40    143.91 o 
  -5  11   4       46.46       84.62    139.13 o 
  -3  11   4      184.28      298.20    148.13 o 
  -1  11   4      273.63      216.36    149.96 o 
   1  11   4        8.78       77.14    160.30 o 
   3  11   4        7.19       66.63    154.01 o 
   5  11   4      894.53     1091.23    177.65 o 
   7  11   4      369.39      644.11    240.68 o 
   9  11   4      972.07      900.12    253.89 o 
 -12  12   4      124.07      133.68    258.99 o 
 -10  12   4      720.35      695.90    286.30 o 
  -8  12   4      190.84      345.20    132.20 o 
  -6  12   4      719.42      819.39    140.94 o 
  -4  12   4       12.53       12.46    153.62 o 
  -2  12   4      528.09      616.43    153.37 o 
   0  12   4       79.03      148.98    164.19 o 
   2  12   4       98.18      179.56    153.56 o 
   4  12   4       67.01        7.38    164.54 o 
   6  12   4     1289.92     1453.74    200.69 o 
   8  12   4      503.33      705.08    244.93 o 
 -11  13   4      235.69      293.76    212.51 o 
  -9  13   4      153.59      213.32    186.74 o 
  -7  13   4     1632.60     1674.35    182.72 o 
  -5  13   4      791.36      963.78    160.69 o 
  -3  13   4     1220.07     1535.42    191.34 o 
  -1  13   4      921.30     1142.76    172.00 o 
   1  13   4      615.29      916.49    177.10 o 
   3  13   4      557.09      852.63    173.97 o 
   5  13   4     1178.63     1311.99    242.44 o 
   7  13   4      986.11     1030.25    206.95 o 
 -10  14   4      182.61      124.24    230.47 o 
  -8  14   4      121.21      -87.18    145.12 o 
  -6  14   4     1111.51     1164.53    160.21 o 
  -4  14   4     1654.80     1939.01    223.37 o 
  -2  14   4     1593.80     1918.06    284.99 o 
   0  14   4     1533.66     1829.22    222.89 o 
   2  14   4      270.42      649.27    186.51 o 
   4  14   4      452.66      657.95    181.47 o 
   6  14   4     1072.89     1053.11    196.61 o 
  -9  15   4        9.45      -58.08    151.15 o 
  -7  15   4      146.42      185.80    184.38 o 
  -5  15   4     1117.74     1373.56    172.74 o 
  -3  15   4      613.45      743.34    183.09 o 
  -1  15   4      511.83      806.51    177.62 o 
   1  15   4      222.60      279.89    180.55 o 
   3  15   4       61.10      198.45    177.73 o 
   5  15   4      731.36      711.30    194.15 o 
  -6  16   4      296.97      298.87    169.79 o 
  -4  16   4      526.17      754.54    229.93 o 
  -2  16   4       41.76      375.97    179.55 o 
   0  16   4      200.37      242.25    179.69 o 
   2  16   4       39.29       28.27    198.17 o 
   4  16   4      395.54      135.24    202.18 o 
  -5  17   4      543.63      675.85    181.99 o 
  -3  17   4      117.45       34.36    181.54 o 
  -1  17   4       84.97      187.22    187.74 o 
   1  17   4      301.12      610.74    214.05 o 
   3  17   4       76.74       79.97    213.77 o 
 -15   1   5       78.46      440.15    289.74 o 
 -13   1   5       49.14      200.30    262.62 o 
  -7   1   5      368.58      634.59    343.76 o 
  -5   1   5      896.44      717.22    342.32 o 
  -3   1   5      141.06      156.97    337.85 o 
  -1   1   5        6.44     -108.30    266.44 o 
   1   1   5        0.45      132.23    255.36 o 
   3   1   5      580.44      521.47    298.71 o 
   5   1   5       13.47       17.53    319.44 o 
   7   1   5      124.45      118.09    712.75 o 
   9   1   5      148.10      400.88    570.97 o 
  11   1   5       16.36       46.36    391.85 o 
 -14   2   5      151.40      187.02    239.66 o 
 -12   2   5      477.59      213.84    271.19 o 
 -10   2   5      133.40      266.51    233.49 o 
  -8   2   5       21.49      254.05    372.79 o 
  -6   2   5     3577.04     2971.72    398.67 o 
  -4   2   5       12.72       52.28    347.18 o 
  -2   2   5       30.14      207.41    400.25 o 
   0   2   5      526.59      688.78    215.81 o 
   2   2   5       78.90      121.51    248.05 o 
   4   2   5       14.65      267.95    233.77 o 
   6   2   5        1.86       87.01    293.31 o 
   8   2   5      107.77      196.77    643.79 o 
  10   2   5       14.03      445.96    663.23 o 
  12   2   5       14.25      176.28    710.39 o 
 -15   3   5       78.30      150.54    250.09 o 
 -13   3   5        1.42      381.25    252.19 o 
 -11   3   5      730.32      901.18    251.29 o 
  -9   3   5      661.29      852.80    496.27 o 
  -7   3   5     1305.27     1845.95    514.92 o 
  -5   3   5     2262.51     3228.02   1031.23 o 
  -3   3   5       67.60      308.61    237.76 o 
  -1   3   5      142.04      118.18    200.36 o 
   1   3   5     2789.88     2847.58    389.57 o 
   3   3   5      664.59      738.16    320.05 o 
   5   3   5        4.32       43.02    237.32 o 
   7   3   5       43.09       28.64    256.09 o 
   9   3   5     1159.24      722.21    676.23 o 
  11   3   5       71.47      178.65    605.96 o 
 -14   4   5       51.28     -138.56    264.96 o 
 -12   4   5      393.16      314.51    298.84 o 
 -10   4   5      212.19      319.84    229.65 o 
  -8   4   5       22.97      209.41    212.01 o 
  -6   4   5     1163.27     1042.78    217.38 o 
  -4   4   5      199.63      337.81    189.04 o 
  -2   4   5     2641.52     3480.60    938.84 o 
   0   4   5     1024.03      961.72    184.54 o 
   2   4   5      302.19      294.66    215.39 o 
   4   4   5     1407.88     1693.91    557.62 o 
   6   4   5      189.97      222.62    197.07 o 
   8   4   5      930.63      950.93    282.18 o 
  10   4   5      598.34      359.00    579.55 o 
 -15   5   5      135.80     -259.59    290.18 o 
 -13   5   5       45.68       18.90    264.81 o 
 -11   5   5      154.11      151.35    228.86 o 
  -9   5   5     2918.18     3547.83   1063.61 o 
  -7   5   5     1043.53     1192.23    335.36 o 
  -5   5   5       19.01      131.32    175.53 o 
  -3   5   5     3096.97     4384.21    966.52 o 
  -1   5   5     1716.94     2320.08    608.86 o 
   1   5   5     1179.42     1155.17    176.79 o 
   3   5   5     2853.36     2881.01    732.45 o 
   5   5   5      955.58     1361.85    343.44 o 
   7   5   5     1245.97      927.34    218.39 o 
   9   5   5      681.57      327.34    589.14 o 
  11   5   5      276.20      201.24    614.63 o 
 -14   6   5       30.26      621.07    290.42 o 
 -12   6   5      137.52      324.88    254.96 o 
 -10   6   5      319.72       85.19    203.36 o 
  -8   6   5      355.98      422.28    191.22 o 
  -6   6   5     1334.13     1906.51    448.26 o 
  -4   6   5      276.52      260.28    186.68 o 
  -2   6   5      847.20     1105.21    293.10 o 
   0   6   5      471.64      461.57    155.19 o 
   2   6   5       39.45      -71.71    168.09 o 
   4   6   5     1403.81     1651.24    287.61 o 
   6   6   5        6.91      199.05    237.17 o 
   8   6   5       50.54       11.48    211.69 o 
  10   6   5      253.90      224.75    561.16 o 
 -13   7   5       19.24      340.04    263.67 o 
 -11   7   5       24.06      106.86    232.17 o 
  -9   7   5     1830.06     2362.70    326.82 o 
  -7   7   5      369.20      439.45    219.59 o 
  -5   7   5      870.08      981.65    204.38 o 
  -3   7   5     1290.75     1476.39    322.26 o 
  -1   7   5      243.39      241.73    176.53 o 
   1   7   5      423.90      363.32    170.66 o 
   3   7   5     1567.08     1602.38    210.76 o 
   5   7   5     1219.49     1620.97    264.88 o 
   7   7   5      163.74      123.79    253.32 o 
   9   7   5       63.92       92.59    221.26 o 
  11   7   5       35.41     -199.27    618.83 o 
 -14   8   5       61.52      -71.91    296.34 o 
 -12   8   5       46.44       -7.88    261.86 o 
 -10   8   5        6.69      126.78    201.55 o 
  -8   8   5      967.88     1377.36    345.34 o 
  -6   8   5     1801.07     2161.52    418.76 o 
  -4   8   5     2675.21     3059.69    545.56 o 
  -2   8   5      568.69      571.21    157.42 o 
   0   8   5      155.90      205.07    142.73 o 
   2   8   5       21.55      218.41    164.91 o 
   4   8   5      627.94      718.12    195.08 o 
   6   8   5       51.74      112.75    429.28 o 
   8   8   5       86.10     -233.87    255.86 o 
  10   8   5       49.66      -40.50    248.91 o 
 -13   9   5       48.00      563.41    303.57 o 
 -11   9   5       33.55      -70.49    245.03 o 
  -9   9   5      368.52      232.50    371.81 o 
  -7   9   5     2722.01     3218.15    616.82 o 
  -5   9   5     2108.50     2759.16    343.70 o 
  -3   9   5     1207.14     1576.88    172.08 o 
  -1   9   5      261.27      468.32    158.22 o 
   1   9   5      609.22      590.57    159.81 o 
   3   9   5     1010.20     1046.03    172.01 o 
   5   9   5      980.41      955.11    236.35 o 
   7   9   5      100.76      267.62    297.58 o 
   9   9   5      407.62      369.75    284.92 o 
 -12  10   5       74.88      377.75    264.06 o 
 -10  10   5        5.63      355.88    240.01 o 
  -8  10   5     2856.86     2930.58    603.28 o 
  -6  10   5     1488.16     1729.27    214.82 o 
  -4  10   5     2473.46     3314.92    338.78 o 
  -2  10   5       91.21      123.15    159.22 o 
   0  10   5      586.74      678.03    160.51 o 
   2  10   5     1529.61     1507.96    255.41 o 
   4  10   5     1774.46     1827.24    244.64 o 
   6  10   5      764.51      742.43    256.17 o 
   8  10   5      807.49      848.78    310.07 o 
 -11  11   5      112.83      -51.61    245.77 o 
  -9  11   5       30.72      492.69    345.87 o 
  -7  11   5     1508.55     1954.86    309.83 o 
  -5  11   5     1184.88     1479.42    184.27 o 
  -3  11   5      430.26      351.12    180.20 o 
  -1  11   5      939.52     1171.63    187.46 o 
   1  11   5      494.65      592.24    168.80 o 
   3  11   5      730.72      770.74    171.67 o 
   5  11   5     2122.34     2104.60    221.63 o 
   7  11   5      562.74      655.68    271.04 o 
   9  11   5      424.04      520.53    332.69 o 
 -10  12   5       48.45      -21.87    280.84 o 
  -8  12   5      486.46      432.47    216.57 o 
  -6  12   5      131.45      288.79    176.70 o 
  -4  12   5      495.05      675.51    178.59 o 
  -2  12   5      316.62      406.15    176.13 o 
   0  12   5      281.44      253.82    176.91 o 
   2  12   5      230.60      299.30    171.28 o 
   4  12   5     1008.33     1191.78    189.61 o 
   6  12   5      818.76      811.91    257.62 o 
   8  12   5      914.26     1224.53    295.04 o 
  -9  13   5      258.01     -146.68    223.31 o 
  -7  13   5      258.51      535.43    178.42 o 
  -5  13   5      189.68      103.29    182.71 o 
  -3  13   5       23.75      397.23    166.42 o 
  -1  13   5      614.38      644.27    179.85 o 
   1  13   5       12.20       77.83    181.85 o 
   3  13   5      892.02     1161.32    183.97 o 
   5  13   5      657.09     1035.11    204.02 o 
   7  13   5      844.30     1445.12    404.31 o 
  -8  14   5      321.64      606.11    233.56 o 
  -6  14   5      101.89      326.21    183.47 o 
  -4  14   5      165.25      407.22    183.43 o 
  -2  14   5      561.88      876.24    175.02 o 
   0  14   5      766.07      839.16    187.45 o 
   2  14   5      253.75      339.45    191.21 o 
   4  14   5      670.85      844.32    191.18 o 
   6  14   5      289.67      479.71    192.64 o 
  -7  15   5      105.55      128.16    189.88 o 
  -5  15   5      182.07      409.83    197.77 o 
  -3  15   5      904.97     1289.61    190.40 o 
  -1  15   5     1617.57     1919.18    215.06 o 
   1  15   5      212.90      259.02    188.03 o 
   3  15   5      762.67      506.64    194.99 o 
   5  15   5      363.63      382.10    196.63 o 
  -6  16   5        9.89      225.46    185.42 o 
  -4  16   5      660.45      853.91    197.20 o 
  -2  16   5     1012.91     1408.61    195.53 o 
   0  16   5      970.05     1013.50    256.96 o 
   2  16   5      584.70      862.76    208.59 o 
  -3  17   5      776.62      818.50    200.50 o 
  -1  17   5      718.71     1026.23    318.51 o 
  -6   0   6     7694.35     8012.98    576.01 o 
  -4   0   6     5692.65     5031.28    468.95 o 
  -2   0   6     8051.88     6348.54    542.12 o 
   0   0   6      236.77      279.40    432.30 o 
   2   0   6     8202.54     9925.69    706.84 o 
 -15   1   6     1240.80     1313.88    740.07 o 
 -13   1   6      513.50      629.92    275.91 o 
 -11   1   6      487.82      583.10    394.73 o 
  -9   1   6     1592.59     1022.36    341.14 o 
  -7   1   6     3471.06     2223.76    409.97 o 
  -5   1   6     3480.27     2800.82    406.95 o 
  -3   1   6     2956.87     2573.88    281.25 o 
  -1   1   6      673.56      482.93    283.36 o 
   1   1   6     6039.98     5755.26    412.56 o 
   3   1   6     9075.72    10680.84   1760.66 o 
   5   1   6     5531.00     5623.31   1217.03 o 
   7   1   6     1356.12     1127.45   1410.79 o 
   9   1   6      307.71      529.90   1391.21 o 
  11   1   6      546.03      546.06   1101.57 o 
 -14   2   6      864.52     1147.95    867.56 o 
 -12   2   6      225.40      -87.22    439.06 o 
 -10   2   6      669.05      484.97    408.13 o 
  -8   2   6      817.36      665.99    403.93 o 
  -6   2   6     4111.96     3568.74    429.54 o 
  -4   2   6     1146.08      788.02    362.68 o 
  -2   2   6     2388.30     1905.48    404.19 o 
   0   2   6      704.92      480.51    243.52 o 
   2   2   6     3734.80     3654.44    499.10 o 
   4   2   6     4043.31     4132.11    601.82 o 
   6   2   6     4917.15     5740.69   1378.67 o 
   8   2   6      428.48      535.02   1098.81 o 
  10   2   6      936.05      620.14   1019.21 o 
 -15   3   6      440.67      209.29    279.69 o 
 -13   3   6      239.64      246.29    271.73 o 
 -11   3   6      414.32      257.33    298.97 o 
  -9   3   6     3282.83     3833.16   1163.31 o 
  -7   3   6      536.03      598.72    232.14 o 
  -5   3   6     3705.88     2838.52    415.62 o 
  -3   3   6     3562.17     5239.29   2205.50 o 
  -1   3   6      931.70      866.72    364.17 o 
   1   3   6     6456.66     5817.13    577.76 o 
   3   3   6     2763.64     3145.86    874.71 o 
   5   3   6     1724.07     1576.25    277.27 o 
   7   3   6     2483.98     2379.33    565.50 o 
   9   3   6     1154.94     1469.90    920.43 o 
  11   3   6      979.45      382.78    860.40 o 
 -14   4   6      391.57      538.77    248.53 o 
 -12   4   6     1082.98     1253.35    257.07 o 
 -10   4   6     2648.36     3042.79    520.38 o 
  -8   4   6     1867.86     1815.89    252.14 o 
  -6   4   6     3873.20     5295.21   1537.15 o 
  -4   4   6     4349.68     5998.49   2394.40 o 
  -2   4   6     6204.31     6161.35   2118.87 o 
   0   4   6     4853.69     4830.04   1058.23 o 
   2   4   6     1727.96     1685.67    357.36 o 
   4   4   6     1686.70     2036.75    377.72 o 
   6   4   6     2063.37     1834.45    287.17 o 
   8   4   6     2401.70     1467.14    782.63 o 
  10   4   6     1620.94     1434.17    848.18 o 
 -13   5   6      468.84      342.80    445.24 o 
 -11   5   6     2227.65     2119.32    357.82 o 
  -9   5   6     6247.25     6109.36   1926.76 o 
  -7   5   6     1243.51     1583.80    764.90 o 
  -5   5   6     4321.65     6117.03   2414.17 o 
  -3   5   6     3754.69     4478.92   1459.43 o 
  -1   5   6     3318.61     3445.40    816.73 o 
   1   5   6     6498.37     5376.96    771.88 o 
   3   5   6      538.19      710.08    279.42 o 
   5   5   6      101.40      156.05    279.03 o 
   7   5   6     2056.93     1476.47    272.84 o 
   9   5   6     1408.81      682.27    716.56 o 
 -14   6   6      353.60      234.36    274.79 o 
 -12   6   6      525.82      612.98    258.52 o 
 -10   6   6     4970.17     5321.00   1770.71 o 
  -8   6   6     1244.45     1363.20    243.49 o 
  -6   6   6     1816.14     2829.72    693.51 o 
  -4   6   6     2001.64     2593.28    602.51 o 
  -2   6   6     2475.57     2608.21    729.16 o 
   0   6   6     2946.59     2518.67    272.12 o 
   2   6   6     2561.08     2554.14    375.28 o 
   4   6   6      902.90     1048.35    292.01 o 
   6   6   6      520.46      609.88    276.93 o 
   8   6   6     1231.26      790.01    315.26 o 
  10   6   6      817.85      441.89    792.48 o 
 -13   7   6      273.73      133.52    256.87 o 
 -11   7   6     2312.48     2307.43    655.41 o 
  -9   7   6      835.50     1112.72    242.39 o 
  -7   7   6      413.77      744.57    238.92 o 
  -5   7   6     1387.13     1954.36    543.96 o 
  -3   7   6     2778.84     3186.96    613.95 o 
  -1   7   6     3132.79     2953.63    468.46 o 
   1   7   6     2041.53     1778.58    199.47 o 
   3   7   6       14.68      295.31    249.08 o 
   5   7   6       35.03      146.72    296.67 o 
   7   7   6     1340.31     1369.72    274.34 o 
   9   7   6     1404.32     1029.87    294.65 o 
 -12   8   6       56.17     -215.24    349.02 o 
 -10   8   6     3313.06     3740.79   1072.41 o 
  -8   8   6      108.70      545.02    255.73 o 
  -6   8   6      477.87      541.04    229.26 o 
  -4   8   6     2381.32     2902.96    604.11 o 
  -2   8   6     2106.75     2389.15    404.64 o 
   0   8   6     2097.61     1883.79    181.38 o 
   2   8   6     7250.05     6613.02    794.80 o 
   4   8   6      255.66      177.35    273.65 o 
   6   8   6     2674.21     3246.77    553.74 o 
   8   8   6     1721.57     1416.21    437.75 o 
 -13   9   6      184.29      287.74    280.51 o 
 -11   9   6     1028.15     1118.83    259.90 o 
  -9   9   6      127.52     -203.04    338.71 o 
  -7   9   6      381.78      791.60    407.77 o 
  -5   9   6     1357.67     1688.31    395.40 o 
  -3   9   6     1403.83     1697.37    221.26 o 
  -1   9   6     2403.09     2221.26    188.83 o 
   1   9   6     3783.46     3498.90    586.76 o 
   3   9   6     1589.25     1900.02    363.10 o 
   5   9   6     1901.98     2764.20   1022.56 o 
   7   9   6     1711.73     1591.94    358.28 o 
   9   9   6     1201.39      939.97    289.77 o 
 -12  10   6       42.51      611.88    273.90 o 
 -10  10   6      679.23     1144.26    275.92 o 
  -8  10   6        7.63       -8.92    261.76 o 
  -6  10   6      250.33      296.38    247.29 o 
  -4  10   6     1643.27     1715.90    260.81 o 
  -2  10   6      485.76      600.02    194.51 o 
   0  10   6     1114.88     1061.76    184.39 o 
   2  10   6     3654.18     3361.72    485.01 o 
   4  10   6      278.66      393.02    247.63 o 
   6  10   6     1249.56     1485.07    393.02 o 
   8  10   6      937.73     1378.82    349.32 o 
 -11  11   6      127.63      131.13    276.64 o 
  -9  11   6       39.25      427.05    279.11 o 
  -7  11   6        5.12       55.55    242.22 o 
  -5  11   6     1546.55     1983.07    364.31 o 
  -3  11   6      581.84      713.02    212.35 o 
  -1  11   6       85.95       80.81    162.24 o 
   1  11   6      391.87      561.56    174.92 o 
   3  11   6      490.40      672.34    194.23 o 
   5  11   6     1279.60     1474.07    444.12 o 
   7  11   6      528.78      590.63    501.00 o 
 -10  12   6      196.02       32.73    287.41 o 
  -8  12   6      223.41      373.44    247.35 o 
  -6  12   6      754.75      772.42    270.86 o 
  -4  12   6      924.37     1168.54    226.88 o 
  -2  12   6       21.13      -27.70    165.13 o 
   0  12   6      195.28      343.02    175.98 o 
   2  12   6      945.09      879.98    185.31 o 
   4  12   6     1564.51     1440.06    289.86 o 
   6  12   6      347.81      771.32    351.12 o 
  -9  13   6      346.40      292.28    247.75 o 
  -7  13   6      558.32      770.57    254.21 o 
  -5  13   6     1408.43     1612.22    244.19 o 
  -3  13   6      557.94      720.94    184.74 o 
  -1  13   6       75.16      215.44    179.68 o 
   1  13   6      704.38      677.69    212.28 o 
   3  13   6     1040.02     1094.82    197.00 o 
   5  13   6     1133.59      757.71    251.21 o 
  -8  14   6      293.50      165.09    255.90 o 
  -6  14   6      835.92      800.73    263.77 o 
  -4  14   6      463.44      644.51    197.68 o 
  -2  14   6      275.56      172.51    192.32 o 
   0  14   6       99.95      320.44    182.68 o 
   2  14   6      460.98      392.80    190.71 o 
   4  14   6      659.84      439.50    196.20 o 
  -7  15   6      483.21      641.52    410.83 o 
  -5  15   6      123.00      482.82    207.36 o 
  -3  15   6      138.25      255.09    207.10 o 
  -1  15   6        4.11      272.60    201.66 o 
   1  15   6       29.09      180.09    204.73 o 
   3  15   6      170.84       94.46    198.64 o 
  -4  16   6        2.02      101.77    208.79 o 
  -2  16   6       71.11      142.50    205.07 o 
   0  16   6        9.05      142.23    215.32 o 
 -13   1   7       72.82     -249.96    262.32 o 
 -11   1   7        1.62     -205.18    372.27 o 
  -9   1   7       13.10       80.13    439.13 o 
  -7   1   7       43.88       66.20    431.51 o 
  -5   1   7      415.93      421.39    283.28 o 
  -3   1   7      262.56       35.71    283.44 o 
  -1   1   7      889.45      765.01    326.50 o 
   1   1   7       15.46       99.13    397.22 o 
   3   1   7       73.33      309.35    417.33 o 
 -14   2   7       25.20      166.91    277.38 o 
 -12   2   7       10.57      137.61    275.76 o 
 -10   2   7        1.37      -52.81    393.55 o 
  -8   2   7      211.93      202.95    379.89 o 
  -6   2   7      509.55      159.47    406.68 o 
  -4   2   7      272.33      197.17    365.18 o 
  -2   2   7      651.39      447.55    282.14 o 
   0   2   7     2289.15     1867.66    367.72 o 
   2   2   7       22.54      184.43    404.70 o 
   4   2   7       78.04       92.89    283.83 o 
   6   2   7       93.23      416.14   1243.44 o 
   8   2   7       14.77      346.13   1346.29 o 
 -13   3   7        3.91      -90.78    265.35 o 
 -11   3   7       88.95      287.62    263.03 o 
  -9   3   7      178.03      412.86    306.33 o 
  -7   3   7       37.60      188.46    231.06 o 
  -5   3   7      219.98      329.58    387.90 o 
  -3   3   7        4.28      123.06    270.92 o 
  -1   3   7     1528.40     1861.28    537.07 o 
   1   3   7     1340.14     1490.62    258.53 o 
   3   3   7      182.54      226.82    371.44 o 
   5   3   7       96.21      150.25    278.92 o 
   7   3   7      154.39      222.65   1180.12 o 
   9   3   7       23.32     -206.63   1083.71 o 
 -14   4   7        6.98      177.37    258.96 o 
 -12   4   7      149.88      610.85    265.37 o 
 -10   4   7      518.80      892.59    259.28 o 
  -8   4   7      324.58      317.75    249.40 o 
  -6   4   7      176.83      249.47    235.79 o 
  -4   4   7       40.67       55.28    266.32 o 
  -2   4   7      869.59      870.85    282.66 o 
   0   4   7     1932.19     1939.81    372.56 o 
   2   4   7      136.79      317.69    332.16 o 
   4   4   7        5.98      219.37    347.04 o 
   6   4   7      253.75      192.96    279.37 o 
   8   4   7      286.51      484.19   1068.86 o 
 -13   5   7        0.53       24.54    276.24 o 
 -11   5   7      118.46      194.26    255.22 o 
  -9   5   7       37.97      -80.30    248.67 o 
  -7   5   7       50.53      341.87    250.24 o 
  -5   5   7      527.90      578.44    274.01 o 
  -3   5   7       63.81       96.32    225.76 o 
  -1   5   7       10.84      142.26    221.58 o 
   1   5   7     1735.90     1945.23    234.12 o 
   3   5   7      158.50      451.12    346.49 o 
   5   5   7      166.64      357.68    323.60 o 
   7   5   7      229.98      303.93    299.68 o 
   9   5   7       71.79      156.84    956.81 o 
 -12   6   7     1425.27     1443.53    664.41 o 
 -10   6   7        1.02      129.95    254.30 o 
  -8   6   7      511.01      755.48    264.47 o 
  -6   6   7      492.25      650.45    268.77 o 
  -4   6   7       51.34      289.85    221.62 o 
  -2   6   7      421.64      589.87    214.09 o 
   0   6   7      902.81      746.31    182.79 o 
   2   6   7      207.53      200.14    280.52 o 
   4   6   7      251.31      688.59    356.32 o 
   6   6   7      191.87      174.18    277.75 o 
   8   6   7      255.16      130.07    366.14 o 
 -13   7   7      103.12      370.21    250.38 o 
 -11   7   7      916.50     1104.51    250.07 o 
  -9   7   7      565.13      879.91    273.45 o 
  -7   7   7      647.84     1002.59    373.78 o 
  -5   7   7      601.84      403.55    257.42 o 
  -3   7   7      207.70      356.92    214.20 o 
  -1   7   7       20.89      -43.57    183.54 o 
   1   7   7     1075.23     1099.20    213.66 o 
   3   7   7       13.06       13.06    300.96 o 
   5   7   7      544.23      758.66    364.07 o 
   7   7   7      284.25      426.70    275.17 o 
 -12   8   7      932.35      982.39    284.43 o 
 -10   8   7      357.93      420.70    281.03 o 
  -8   8   7      392.53      595.25    372.79 o 
  -6   8   7      606.53      874.74    255.90 o 
  -4   8   7      538.86      631.70    233.67 o 
  -2   8   7      366.69      398.35    187.05 o 
   0   8   7      207.36      309.73    179.25 o 
   2   8   7       99.74      140.06    248.46 o 
   4   8   7      717.06      980.84    337.64 o 
   6   8   7      621.08     1000.68    359.34 o 
   8   8   7      177.13      -34.46    285.18 o 
 -11   9   7      528.96      753.96    286.52 o 
  -9   9   7      526.16      644.99    361.30 o 
  -7   9   7      519.03      774.28    299.21 o 
  -5   9   7      193.61      249.20    241.06 o 
  -3   9   7       85.55      165.13    214.60 o 
  -1   9   7       94.24      221.57    165.78 o 
   1   9   7        4.60      -23.61    227.78 o 
   3   9   7      848.14      935.22    289.92 o 
   5   9   7      673.79     1055.35    363.99 o 
   7   9   7      294.25      273.85    419.89 o 
 -10  10   7      579.57      312.02    517.29 o 
  -8  10   7      285.88      735.36    307.58 o 
  -6  10   7      195.01      461.19    269.88 o 
  -4  10   7      147.42      296.41    225.75 o 
  -2  10   7       11.02       99.45    171.96 o 
   0  10   7      247.96      158.79    191.71 o 
   2  10   7      274.82      192.55    222.44 o 
   4  10   7      837.88      937.65    342.05 o 
   6  10   7      427.74      693.22    380.35 o 
 -11  11   7       96.12       10.05    306.86 o 
  -9  11   7      111.61      103.56    297.30 o 
  -7  11   7      431.32      809.02    272.76 o 
  -5  11   7       99.93      460.15    262.24 o 
  -3  11   7      272.67      182.28    209.84 o 
  -1  11   7      452.25      336.05    183.47 o 
   1  11   7       82.01      307.74    205.39 o 
   3  11   7     1072.18      903.24    328.35 o 
   5  11   7      724.37     1023.15    640.04 o 
 -10  12   7      100.60       -6.09    318.50 o 
  -8  12   7      354.78      366.91    272.60 o 
  -6  12   7      181.29       58.76    246.01 o 
  -4  12   7      846.35     1091.44    242.31 o 
  -2  12   7      197.77      455.37    188.55 o 
   0  12   7      551.74      530.80    207.37 o 
   2  12   7      836.85      947.14    223.38 o 
   4  12   7     1089.38     1442.66    672.95 o 
  -9  13   7      134.82      188.47    336.76 o 
  -7  13   7      723.26      802.03    402.52 o 
  -5  13   7      299.10      442.01    253.50 o 
  -3  13   7      633.07      739.30    217.28 o 
  -1  13   7      568.51      560.21    209.31 o 
   1  13   7     1305.15      994.69    215.93 o 
   3  13   7      659.56      590.88    234.09 o 
  -6  14   7      300.03      716.68    262.28 o 
  -4  14   7      656.99      778.09    218.77 o 
  -2  14   7      400.87      474.22    214.43 o 
   0  14   7     1138.24      729.77    204.13 o 
   2  14   7      778.37      491.85    218.63 o 
  -5  15   7      299.72      513.92    257.82 o 
  -3  15   7      457.66      398.80    237.29 o 
  -1  15   7      503.65      291.18    228.85 o 
 -14   0   8       26.77     -188.63    380.68 o 
 -12   0   8      514.38      804.04    463.17 o 
 -10   0   8     1790.30     1176.44    498.77 o 
  -8   0   8     2425.14     2438.93    507.44 o 
  -6   0   8     2597.68     2557.94    478.28 o 
  -4   0   8     2863.48     2045.90    461.99 o 
  -2   0   8     5446.38     4611.85    572.98 o 
   0   0   8     6353.50     5464.37    686.48 o 
   2   0   8     3352.13     3805.32    634.07 o 
 -13   1   8      144.59     -420.94    318.88 o 
 -11   1   8      198.45      525.16    306.18 o 
  -9   1   8     3791.46     3005.98    340.37 o 
  -7   1   8     1491.45     1272.19    340.33 o 
  -5   1   8     2296.03     2060.96    331.68 o 
  -3   1   8     2145.47     1380.59    309.54 o 
  -1   1   8     2569.14     2220.11    391.46 o 
   1   1   8     3454.22     3427.78    464.95 o 
   3   1   8     5563.45     5443.35    735.87 o 
 -12   2   8      345.89      662.08    287.86 o 
 -10   2   8      945.23      863.94    494.83 o 
  -8   2   8     1504.91     1368.88    418.51 o 
  -6   2   8      744.84      548.55    429.41 o 
  -4   2   8      179.72       96.05    299.12 o 
  -2   2   8     2814.31     2198.79    346.26 o 
   0   2   8     1444.18     1391.43    396.70 o 
   2   2   8     1978.78     2477.02    536.86 o 
   4   2   8      756.57      789.46    390.92 o 
 -13   3   8      329.93      232.17    311.19 o 
 -11   3   8      382.00      447.91    506.32 o 
  -9   3   8      884.30     1065.66    272.53 o 
  -7   3   8      637.58      675.96    251.05 o 
  -5   3   8     1202.54     1686.02    488.00 o 
  -3   3   8      575.38      706.43    241.57 o 
  -1   3   8      736.07      637.38    286.63 o 
   1   3   8      710.19      952.68    340.72 o 
   3   3   8     1777.13     2263.97    431.67 o 
   5   3   8      659.48      950.74    404.13 o 
   7   3   8      734.49      418.51    905.06 o 
 -12   4   8      996.44      530.75    322.02 o 
 -10   4   8      365.26      361.66    258.74 o 
  -8   4   8      959.13     1274.84    462.84 o 
  -6   4   8     1247.29     2096.28    839.90 o 
  -4   4   8      602.56      519.02    309.15 o 
  -2   4   8     3931.47     4971.87   1588.87 o 
   0   4   8       42.91      203.75    249.74 o 
   2   4   8     1869.54     2510.32    415.16 o 
   4   4   8     1318.65     1683.10    394.24 o 
   6   4   8     1508.89     2027.13    528.43 o 
   8   4   8      845.87      363.47    935.40 o 
 -13   5   8     1518.59     1374.63    282.67 o 
 -11   5   8      722.20      930.18    501.99 o 
  -9   5   8      658.65      792.54    414.44 o 
  -7   5   8     1211.79     1492.04    501.85 o 
  -5   5   8     1353.24     2121.45    970.67 o 
  -3   5   8     1204.18     1875.15    894.48 o 
  -1   5   8     1881.87     2239.81    495.07 o 
   1   5   8      462.78      574.37    305.00 o 
   3   5   8     1941.80     2926.06    438.57 o 
   5   5   8     2219.63     1979.69    394.11 o 
   7   5   8     1346.68     1407.51    602.42 o 
 -12   6   8      939.00      896.32    444.06 o 
 -10   6   8      137.08      180.31    260.86 o 
  -8   6   8      636.77     1110.13    281.37 o 
  -6   6   8     1258.74     1968.84    764.96 o 
  -4   6   8      944.29     1728.88    543.49 o 
  -2   6   8     2293.78     2726.13    670.91 o 
   0   6   8      283.52      366.94    209.19 o 
   2   6   8      596.78      628.26    628.88 o 
   4   6   8     1599.17     2159.80    404.35 o 
   6   6   8     1474.52     1296.73    352.20 o 
 -11   7   8       15.99      459.07    272.52 o 
  -9   7   8      129.34      125.22    290.06 o 
  -7   7   8      659.86      850.03    279.30 o 
  -5   7   8      822.07     1282.45    287.09 o 
  -3   7   8     1412.28     1824.88    631.97 o 
  -1   7   8     1916.12     1741.56    226.76 o 
   1   7   8       93.93       73.33    274.97 o 
   3   7   8      924.01     1428.02    377.83 o 
   5   7   8     1130.29     1148.50    400.25 o 
   7   7   8      640.34      570.47    325.73 o 
 -12   8   8      270.56      349.41    442.81 o 
 -10   8   8       35.00      163.81    299.89 o 
  -8   8   8      330.22      465.55    372.60 o 
  -6   8   8      917.99     1421.24    577.91 o 
  -4   8   8     1017.35     1245.29    244.01 o 
  -2   8   8      810.23      865.88    209.04 o 
   0   8   8      558.15      535.62    204.85 o 
   2   8   8      124.95      325.53    325.31 o 
   4   8   8     1132.89     1320.23    405.92 o 
   6   8   8      740.84      660.56    347.63 o 
 -11   9   8        3.26       14.92    307.03 o 
  -9   9   8      318.83      368.52    317.49 o 
  -7   9   8     1002.83      928.91    453.19 o 
  -5   9   8      222.96      189.53    252.79 o 
  -3   9   8      818.86      680.47    227.16 o 
  -1   9   8     2693.60     2175.16    225.89 o 
   1   9   8       39.93       38.63    264.28 o 
   3   9   8      784.93      639.39    360.22 o 
   5   9   8      437.38      412.47    553.87 o 
 -10  10   8      108.13      338.52    309.98 o 
  -8  10   8      659.19      665.45    598.01 o 
  -6  10   8      735.16      805.87    274.57 o 
  -4  10   8      488.75      569.62    225.62 o 
  -2  10   8     1385.84     1123.15    207.78 o 
   0  10   8      591.04      529.50    222.90 o 
   2  10   8      598.79      436.75    269.40 o 
   4  10   8      241.47      176.41    388.83 o 
  -9  11   8      294.05      294.67    340.65 o 
  -7  11   8      941.23     1015.01    395.19 o 
  -5  11   8      221.60      362.30    260.80 o 
  -3  11   8      679.31      785.60    215.95 o 
  -1  11   8     1707.28     1464.18    235.04 o 
   1  11   8      300.26      266.19    248.12 o 
   3  11   8      370.25       92.52    328.84 o 
  -8  12   8      895.30     1047.03    375.21 o 
  -6  12   8      412.99      553.77    284.31 o 
  -4  12   8       83.24      308.87    241.07 o 
  -2  12   8     1037.25      741.53    209.48 o 
   0  12   8      358.71      398.85    226.72 o 
   2  12   8     1481.25      760.84    276.70 o 
  -7  13   8      346.85      381.84    291.10 o 
  -5  13   8       62.88      278.76    244.83 o 
  -3  13   8      155.79      111.07    253.34 o 
  -1  13   8      661.00      609.15    226.88 o 
   1  13   8      642.20      458.20    295.94 o 
  -4  14   8       13.85      288.93    240.36 o 
  -2  14   8       81.33      193.66    216.32 o 
 -13   1   9        2.63       79.45    241.23 o 
 -11   1   9        0.49     -165.39    443.93 o 
  -9   1   9       43.15      414.32    392.95 o 
  -7   1   9       64.69      208.62    377.86 o 
  -5   1   9      234.62      260.59    355.39 o 
  -3   1   9     1057.17      857.82    353.56 o 
  -1   1   9       11.39      -40.51    442.81 o 
   1   1   9        1.63      138.29    413.75 o 
   3   1   9        0.17       82.10    517.03 o 
 -12   2   9       55.66       19.17    260.46 o 
 -10   2   9       11.89     -223.20    393.78 o 
  -8   2   9      174.24      453.21    378.67 o 
  -6   2   9      131.16      223.27    379.94 o 
  -4   2   9      493.52      470.82    348.67 o 
  -2   2   9      717.42      874.24    388.90 o 
   0   2   9       19.87       80.15    357.88 o 
   2   2   9      282.80      418.38    461.99 o 
   4   2   9      128.63      259.04    975.73 o 
 -11   3   9        1.00      125.05    279.32 o 
  -9   3   9      160.62      710.69    282.44 o 
  -7   3   9       34.13     -202.92    270.88 o 
  -5   3   9      178.79       36.35    250.59 o 
  -3   3   9     1680.44     1812.41    433.44 o 
  -1   3   9       94.50      186.74    336.35 o 
   1   3   9      140.49      288.86    432.06 o 
   3   3   9       32.77       29.95    359.66 o 
   5   3   9      119.29      305.28   1160.02 o 
 -12   4   9       10.37       77.66    576.79 o 
 -10   4   9       10.54       95.99    284.38 o 
  -8   4   9      125.12      287.28    279.80 o 
  -6   4   9       17.17      171.43    269.69 o 
  -4   4   9      387.57      675.68    253.78 o 
  -2   4   9      753.50      872.00    304.88 o 
   0   4   9      233.20      378.28    340.32 o 
   2   4   9      383.76      640.77    446.22 o 
   4   4   9       37.91      278.42    297.25 o 
   6   4   9        4.91      544.61   1400.41 o 
 -11   5   9       19.61       78.33    256.17 o 
  -9   5   9       81.57     -127.46    403.66 o 
  -7   5   9       27.34     -139.87    472.36 o 
  -5   5   9      488.96      982.56    296.91 o 
  -3   5   9      490.01      701.08    277.39 o 
  -1   5   9       23.62        3.48    316.06 o 
   1   5   9      168.91      349.63    421.59 o 
   3   5   9       69.87      313.34    385.30 o 
   5   5   9      161.18      254.41    537.85 o 
 -10   6   9      140.18      448.32    306.26 o 
  -8   6   9      243.55      564.42    289.22 o 
  -6   6   9        0.96      399.93    283.76 o 
  -4   6   9       42.79      -32.62    300.75 o 
  -2   6   9      641.44     1044.41    659.35 o 
   0   6   9        5.61      142.23    271.71 o 
   2   6   9      369.72      556.92    408.03 o 
   4   6   9      281.04      403.85    321.93 o 
 -11   7   9       31.40      -93.98    303.43 o 
  -9   7   9       69.04      606.71    306.58 o 
  -7   7   9       25.78      606.43    302.48 o 
  -5   7   9      113.21      171.04    304.98 o 
  -3   7   9       91.01      413.69    255.45 o 
  -1   7   9       78.62      367.43    272.27 o 
   1   7   9      552.99      983.44    496.34 o 
   3   7   9      721.07      615.66    399.55 o 
   5   7   9      380.85      410.92    308.74 o 
 -10   8   9       21.81      566.50    319.42 o 
  -8   8   9       82.33      -12.22    317.27 o 
  -6   8   9        8.72      450.10    666.45 o 
  -4   8   9        9.27      138.61    248.22 o 
  -2   8   9       78.81      238.82    238.75 o 
   0   8   9      364.76      457.80    261.36 o 
   2   8   9     1015.84     1073.85    408.92 o 
   4   8   9      446.16      716.47    370.59 o 
  -9   9   9      107.75      598.96    310.49 o 
  -7   9   9      118.82      -25.72    324.27 o 
  -5   9   9        2.77      174.41    315.70 o 
  -3   9   9       32.86      163.21    256.38 o 
  -1   9   9       11.09      227.83    243.43 o 
   1   9   9     1571.64     1312.25    349.26 o 
   3   9   9      357.52      692.40    403.30 o 
  -8  10   9      163.34        0.13    318.57 o 
  -6  10   9       70.65      293.23    312.69 o 
  -4  10   9       11.44      216.10    250.61 o 
  -2  10   9        3.69      -32.32    238.27 o 
   0  10   9      843.16      644.01    263.25 o 
   2  10   9      558.23      733.36    484.84 o 
  -7  11   9      294.84      293.66    358.82 o 
  -5  11   9       60.86      193.67    259.97 o 
  -3  11   9      245.07      135.62    243.19 o 
  -1  11   9       57.27      -55.80    251.63 o 
   1  11   9      920.99      648.58    335.95 o 
  -4  12   9      470.59      464.59    252.07 o 
  -2  12   9      103.70        7.91    244.57 o 
 -10   0  10      333.28      703.29    632.36 o 
  -8   0  10      818.64       -8.80    659.68 o 
  -6   0  10     2025.24     1808.01    520.05 o 
  -4   0  10      205.39      103.12    541.46 o 
  -2   0  10     1099.14      931.86    646.41 o 
   0   0  10     1768.87     1110.24    567.99 o 
 -11   1  10      797.07      497.50    450.30 o 
  -9   1  10      479.37      222.37    435.40 o 
  -7   1  10      535.97      475.65    390.10 o 
  -5   1  10     1798.52     1402.72    370.50 o 
  -3   1  10      334.97      331.87    398.04 o 
  -1   1  10      850.94      675.01    469.02 o 
   1   1  10     1035.94      770.16    567.46 o 
 -10   2  10      393.48      191.27    396.71 o 
  -8   2  10      618.80      895.30    433.61 o 
  -6   2  10      744.38      494.97    377.16 o 
  -4   2  10      211.39      133.64    386.67 o 
  -2   2  10      507.18      570.53    311.96 o 
   0   2  10     1652.03     1663.08    719.69 o 
   2   2  10      292.56      150.67    266.66 o 
 -11   3  10      353.81      528.29    280.86 o 
  -9   3  10      281.70      356.81    274.51 o 
  -7   3  10      341.33      203.17    270.68 o 
  -5   3  10     1563.48     2096.54    292.11 o 
  -3   3  10      163.11      142.85    281.25 o 
  -1   3  10     1278.47     1566.09    582.21 o 
   1   3  10      455.50      451.22    446.49 o 
   3   3  10      362.25      273.62    287.94 o 
 -10   4  10      268.87      577.08    373.91 o 
  -8   4  10      392.07      721.10    295.37 o 
  -6   4  10      405.15      617.40    265.16 o 
  -4   4  10     1202.26     1447.02    392.83 o 
  -2   4  10      379.65      556.60    351.30 o 
   0   4  10     1802.22     1841.75    766.07 o 
   2   4  10      672.52      687.00    341.93 o 
   4   4  10      676.55      472.50    439.92 o 
  -9   5  10      263.28      497.28    299.14 o 
  -7   5  10      126.15      321.81    299.21 o 
  -5   5  10      900.80     1173.93    277.32 o 
  -3   5  10      290.25      366.53    320.02 o 
  -1   5  10     1730.90     2592.10    889.62 o 
   1   5  10      857.59     1029.45    454.50 o 
   3   5  10      942.54      429.80    262.59 o 
 -10   6  10      187.75      -29.30    294.12 o 
  -8   6  10       82.83      165.24    292.21 o 
  -6   6  10      166.32      194.00    319.55 o 
  -4   6  10      810.76     1048.02    306.06 o 
  -2   6  10      419.42      733.48    372.36 o 
   0   6  10      894.93      718.25    335.31 o 
   2   6  10      712.55      528.07    361.61 o 
  -9   7  10      240.96      303.73    337.84 o 
  -7   7  10      102.79      467.84    322.34 o 
  -5   7  10      629.55      829.28    638.01 o 
  -3   7  10      439.93      688.88    426.45 o 
  -1   7  10      310.12      561.79    349.00 o 
   1   7  10      376.08      373.00    403.70 o 
  -8   8  10      138.06      630.60    341.50 o 
  -6   8  10      601.62      756.92    308.47 o 
  -4   8  10      762.13     1370.04    682.47 o 
  -2   8  10      225.51      389.63    302.85 o 
   0   8  10      148.70      263.83    261.39 o 
  -7   9  10      303.15      296.08    325.10 o 
  -5   9  10      624.85      841.01    361.08 o 
  -3   9  10      399.39      643.38    283.58 o 
  -1   9  10      174.77      460.69    300.47 o 
  -4  10  10      872.72      690.26    308.96 o 
  -2  10  10       32.97      231.17    292.34 o 
  -9   1  11        4.77      693.40    467.49 o 
  -7   1  11        0.21      561.17    429.93 o 
  -5   1  11       63.41     -118.58    422.44 o 
  -3   1  11      102.46      434.69    455.11 o 
  -1   1  11       99.10      173.45    283.61 o 
   1   1  11        0.29        2.50    169.45 o 
  -8   2  11       45.59       78.36    285.94 o 
  -6   2  11      115.29      295.35    386.87 o 
  -4   2  11      201.92      348.48    230.76 o 
  -2   2  11      107.63      407.28    318.50 o 
   0   2  11       75.97       74.09    155.25 o 
  -9   3  11       52.37      154.92    286.96 o 
  -7   3  11       11.98      101.37    256.07 o 
  -5   3  11      167.49      363.87    240.89 o 
  -3   3  11      179.46      259.66    301.65 o 
  -1   3  11      165.84      140.08    324.65 o 
   1   3  11       47.61       20.62    145.02 o 
  -8   4  11      158.57      107.21    267.43 o 
  -6   4  11      354.68      293.86    257.66 o 
  -4   4  11        4.39      315.47    290.81 o 
  -2   4  11       78.89      388.79    392.45 o 
   0   4  11        0.38      217.40    361.24 o 
  -7   5  11      164.84      275.63    245.58 o 
  -5   5  11      242.92      442.95    299.17 o 
  -3   5  11       15.79     -101.90    377.67 o 
  -1   5  11        6.07       62.93    329.37 o 
  -6   6  11       75.86       48.14    278.11 o 
  -4   6  11       42.50      176.85    355.65 o 
  -2   6  11       27.65      115.56    410.47 o 
  -5   7  11       44.29       45.69    334.81 o 
  -3   7  11      218.83      330.53    422.92 o 
                                                 
